# Supplementary material for: Serum miR-1290 and miR-1246 as Potential Diagnostic Biomarkers of Human Pancreatic Cancer
Source: J Cancer. 2020 Jan 1;11(6):1325–33. doi: 10.7150/jca.38048 (PMC6995378; doi:10.7150/jca.38048)
Supplement: Supplementary file 2 — Supplementary table. [file jcav11p1325s2.xlsx]

## Sheet: GSE113486-up
ID	adj.P.Val	P.Value	t	B	logFC	miRNA_ID_LIST
MIMAT0015072	5.82e-17	1.52e-18	10.1693	31.5285	4.88158	hsa-miR-320e
MIMAT0000683	1.97e-15	5.99e-17	9.54494	27.898	4.59064	hsa-miR-302a-5p
MIMAT0003254	5.49e-14	2.27e-15	8.9193	24.309	4.51256	hsa-miR-548b-3p
MIMAT0023698	4.72e-11	4.03e-12	7.59013	16.9353	4.48537	hsa-miR-6073
MIMAT0005898	2.11e-09	3.06e-10	6.7804	12.6837	4.48252	hsa-miR-1246
MIMAT0004597	2.48e-14	9.39e-16	9.07209	25.18	4.48018	hsa-miR-140-3p
MIMAT0000440	8.97e-12	6.68e-13	7.91615	18.7046	4.36332	hsa-miR-191-5p
MIMAT0004697	2.96e-16	8.42e-18	9.87915	29.8364	4.30382	hsa-miR-151a-5p
MIMAT0019025	3.33e-12	2.19e-13	8.11558	19.8008	4.29505	hsa-miR-4490
MIMAT0003252	1.41e-11	1.1e-12	7.82642	18.2147	4.29359	hsa-miR-586
MIMAT0005880	8.13e-12	5.96e-13	7.93677	18.8174	4.18683	hsa-miR-1290
MIMAT0004810	6.34e-11	5.78e-12	7.52426	16.5815	4.17818	hsa-miR-629-5p
MIMAT0004490	2.77e-11	2.27e-12	7.69511	17.5018	4.17767	hsa-miR-19a-5p
MIMAT0000083	1.65e-12	1.02e-13	8.25252	20.5591	4.14757	hsa-miR-26b-5p
MIMAT0019232	1.13e-11	8.62e-13	7.87031	18.4541	4.10705	hsa-miR-4423-5p
MIMAT0022497	2.58e-12	1.64e-13	8.16786	20.0897	4.08642	hsa-miR-5692b
MIMAT0000064	4.18e-10	4.91e-11	7.12776	14.4805	4.08103	hsa-let-7c-5p
MIMAT0015018	3.12e-14	1.2e-15	9.02902	24.934	4.06172	hsa-miR-3146
MIMAT0019223	4.13e-12	2.78e-13	8.07322	19.5671	4.04542	hsa-miR-3688-5p
MIMAT0010214	7.35e-12	5.33e-13	7.95669	18.9266	4.03317	hsa-miR-151b
MIMAT0000062	3e-10	3.35e-11	7.19915	14.855	3.99907	hsa-let-7a-5p
MIMAT0000099	6.13e-11	5.54e-12	7.53203	16.6232	3.98735	hsa-miR-101-3p
MIMAT0002868	1.29e-14	4.59e-16	9.1957	25.8874	3.95574	hsa-miR-522-3p
MIMAT0001532	8.88e-12	6.57e-13	7.91904	18.7204	3.91873	hsa-miR-448
MIMAT0004505	9.36e-12	7e-13	7.90766	18.6581	3.91201	hsa-miR-32-3p
MIMAT0000097	7.07e-11	6.59e-12	7.50029	16.4531	3.90671	hsa-miR-99a-5p
MIMAT0019935	2.81e-10	3.12e-11	7.2123	14.9242	3.89634	hsa-miR-4777-3p
MIMAT0003255	1.98e-12	1.23e-13	8.21897	20.3729	3.86587	hsa-miR-588
MIMAT0000069	1.1e-09	1.47e-10	6.92086	13.405	3.86093	hsa-miR-16-5p
MIMAT0000065	3.05e-09	4.63e-10	6.70107	12.2796	3.85981	hsa-let-7d-5p
MIMAT0000252	1.65e-12	1.01e-13	8.25336	20.5637	3.85383	hsa-miR-7-5p
MIMAT0019199	1.89e-11	1.52e-12	7.76786	17.8962	3.84534	hsa-miR-3121-5p
MIMAT0004681	5.5e-11	4.83e-12	7.55729	16.7588	3.84291	hsa-miR-26a-2-3p
MIMAT0000461	6.29e-10	7.89e-11	7.03834	14.0138	3.8294	hsa-miR-195-5p
MIMAT0000254	4.95e-11	4.27e-12	7.57976	16.8795	3.8286	hsa-miR-10b-5p
MIMAT0019763	6.36e-14	2.78e-15	8.8842	24.1095	3.82633	hsa-miR-4679
MIMAT0019959	1.48e-09	2.03e-10	6.85926	13.0878	3.8029	hsa-miR-4789-5p
MIMAT0000436	7.5e-11	7.02e-12	7.48868	16.391	3.79747	hsa-miR-144-3p
MIMAT0000098	1.34e-10	1.35e-11	7.36856	15.7505	3.79483	hsa-miR-100-5p
MIMAT0002870	3.97e-14	1.55e-15	8.98565	24.6867	3.79298	hsa-miR-499a-5p
MIMAT0019785	4.64e-14	1.86e-15	8.95356	24.5039	3.7666	hsa-miR-4693-3p
MIMAT0000082	1.27e-08	2.24e-09	6.3938	10.738	3.76193	hsa-miR-26a-5p
MIMAT0026621	5.77e-14	2.47e-15	8.90436	24.224	3.75337	hsa-miR-605-3p
MIMAT0019875	1.39e-10	1.43e-11	7.35732	15.6908	3.75233	hsa-miR-4744
MIMAT0003238	3.53e-10	4e-11	7.16588	14.6802	3.74496	hsa-miR-573
MIMAT0004768	5.77e-14	2.46e-15	8.90509	24.2282	3.69428	hsa-miR-497-3p
MIMAT0002864	1.29e-09	1.76e-10	6.88594	13.225	3.68695	hsa-miR-518d-3p
MIMAT0000274	1.87e-10	2.01e-11	7.29394	15.3549	3.68099	hsa-miR-217
MIMAT0017984	4.29e-17	1.07e-18	10.2289	31.8771	3.67582	hsa-miR-3607-5p
MIMAT0002888	1.2e-13	5.39e-15	8.76893	23.4557	3.67006	hsa-miR-532-5p
MIMAT0000096	6.3e-10	7.94e-11	7.03735	14.0087	3.66322	hsa-miR-98-5p
MIMAT0026478	1.25e-11	9.62e-13	7.85035	18.3451	3.65446	hsa-miR-133a-5p
MIMAT0003272	1.37e-11	1.06e-12	7.83283	18.2496	3.64586	hsa-miR-604
MIMAT0026623	5.77e-14	2.45e-15	8.90617	24.2343	3.63857	hsa-miR-627-3p
MIMAT0003258	5.8e-11	5.14e-12	7.5457	16.6965	3.62365	hsa-miR-590-5p
MIMAT0016844	5.63e-10	6.87e-11	7.06446	14.1499	3.62264	hsa-miR-4295
MIMAT0000079	3.8e-09	5.97e-10	6.65196	12.0307	3.61589	hsa-miR-24-1-5p
MIMAT0019805	2.03e-15	6.25e-17	9.53755	27.8553	3.6031	hsa-miR-4705
MIMAT0022301	1.44e-16	3.94e-18	10.0081	30.5875	3.59823	hsa-miR-5591-5p
MIMAT0019731	2.24e-13	1.09e-14	8.64556	22.7588	3.5947	hsa-miR-4662a-5p
MIMAT0000688	2.47e-11	2.01e-12	7.71699	17.6202	3.59209	hsa-miR-301a-3p
MIMAT0000419	1.34e-10	1.35e-11	7.36867	15.7511	3.58876	hsa-miR-27b-3p
MIMAT0006764	4.16e-10	4.87e-11	7.12916	14.4878	3.57799	hsa-miR-320d
MIMAT0000071	2.36e-11	1.91e-12	7.72611	17.6696	3.5768	hsa-miR-17-3p
MIMAT0002849	1.69e-09	2.37e-10	6.82971	12.9361	3.57428	hsa-miR-524-5p
MIMAT0000425	7.69e-10	9.86e-11	6.99635	13.7957	3.53037	hsa-miR-130a-3p
MIMAT0003253	1.09e-10	1.07e-11	7.41128	15.9778	3.52087	hsa-miR-587
MIMAT0014983	7.55e-13	4.29e-14	8.40503	21.4087	3.50627	hsa-miR-3121-3p
MIMAT0004793	4.44e-10	5.24e-11	7.11546	14.4161	3.50501	hsa-miR-556-3p
MIMAT0019929	2.62e-12	1.68e-13	8.16357	20.066	3.50293	hsa-miR-4774-5p
MIMAT0004749	1.88e-10	2.03e-11	7.29277	15.3487	3.50281	hsa-miR-424-3p
MIMAT0021037	5.07e-10	6.12e-11	7.08612	14.2628	3.49927	hsa-miR-548ap-5p
MIMAT0017985	5.5e-15	1.78e-16	9.35854	26.8228	3.48679	hsa-miR-3607-3p
MIMAT0022285	1.25e-13	5.65e-15	8.76065	23.4089	3.4843	hsa-miR-5585-5p
MIMAT0022706	1.61e-13	7.6e-15	8.70883	23.1159	3.47349	hsa-miR-561-5p
MIMAT0019741	3.66e-09	5.72e-10	6.66017	12.0722	3.47192	hsa-miR-4666a-5p
MIMAT0027627	8.98e-10	1.17e-10	6.96459	13.6311	3.47168	hsa-miR-6863
MIMAT0003279	1.47e-10	1.54e-11	7.34388	15.6195	3.46818	hsa-miR-611
MIMAT0004698	6.99e-13	3.91e-14	8.42163	21.5015	3.46415	hsa-miR-135b-3p
MIMAT0000717	4.76e-09	7.65e-10	6.60379	11.7874	3.4544	hsa-miR-302c-3p
MIMAT0004913	1.19e-12	7.03e-14	8.31778	20.922	3.44875	hsa-miR-891b
MIMAT0016902	1.33e-12	8.01e-14	8.2948	20.7941	3.44645	hsa-miR-4272
MIMAT0019078	6.03e-13	3.29e-14	8.45215	21.6723	3.439	hsa-miR-4536-5p
MIMAT0000066	7.67e-09	1.28e-09	6.50363	11.2847	3.41754	hsa-let-7e-5p
MIMAT0003287	1.37e-11	1.07e-12	7.83192	18.2446	3.41465	hsa-miR-618
MIMAT0002850	1.86e-08	3.39e-09	6.31136	10.3311	3.40077	hsa-miR-524-3p
MIMAT0004688	1.78e-10	1.9e-11	7.30488	15.4128	3.39525	hsa-miR-374a-3p
MIMAT0002883	3.34e-11	2.8e-12	7.65704	17.296	3.39491	hsa-miR-514a-3p
MIMAT0022500	9.07e-11	8.66e-12	7.44989	16.1837	3.39464	hsa-miR-5706
MIMAT0016885	5.01e-11	4.34e-12	7.57675	16.8633	3.39083	hsa-miR-4255
MIMAT0004972	4.08e-10	4.76e-11	7.13344	14.5102	3.38104	hsa-miR-922
MIMAT0027632	1.33e-12	7.97e-14	8.29571	20.7992	3.37938	hsa-miR-6866-5p
MIMAT0016898	3e-09	4.48e-10	6.70747	12.3121	3.37371	hsa-miR-4263
MIMAT0019024	1.39e-10	1.42e-11	7.3584	15.6965	3.37324	hsa-miR-548al
MIMAT0030427	3.44e-11	2.9e-12	7.65037	17.26	3.35735	hsa-miR-7852-3p
MIMAT0002867	2.06e-09	2.98e-10	6.78591	12.7119	3.35344	hsa-miR-520h
MIMAT0003220	6.91e-13	3.83e-14	8.42524	21.5217	3.35335	hsa-miR-556-5p
MIMAT0019901	1.32e-07	2.79e-08	5.88467	8.27325	3.33594	hsa-miR-4757-5p
MIMAT0019937	8.25e-12	6.08e-13	7.93303	18.7969	3.33529	hsa-miR-4778-3p
MIMAT0000067	1.17e-08	2.04e-09	6.41172	10.8269	3.3348	hsa-let-7f-5p
MIMAT0000435	6.39e-09	1.05e-09	6.54189	11.4762	3.33452	hsa-miR-143-3p
MIMAT0003288	1.47e-10	1.54e-11	7.34329	15.6163	3.32646	hsa-miR-619-3p
MIMAT0025466	5.99e-10	7.43e-11	7.04974	14.0732	3.32153	hsa-miR-6505-5p
MIMAT0022484	1.69e-09	2.37e-10	6.82968	12.936	3.31683	hsa-miR-5692a
MIMAT0004699	7.04e-11	6.53e-12	7.50177	16.461	3.315	hsa-miR-148b-5p
MIMAT0020959	7.61e-16	2.2e-17	9.7162	28.8897	3.3146	hsa-miR-4536-3p
MIMAT0026606	1.01e-09	1.33e-10	6.93928	13.5002	3.30817	hsa-miR-511-3p
MIMAT0026722	3.44e-15	1.09e-16	9.44308	27.3099	3.28866	hsa-miR-208b-5p
MIMAT0002810	3.71e-08	7.15e-09	6.16222	9.60236	3.27842	hsa-miR-202-5p
MIMAT0031175	3.05e-12	1.97e-13	8.13441	19.9047	3.27548	hsa-miR-548ba
MIMAT0015040	2.39e-10	2.62e-11	7.24504	15.0967	3.27053	hsa-miR-3166
MIMAT0000449	7.34e-08	1.5e-08	6.0119	8.87803	3.26769	hsa-miR-146a-5p
MIMAT0003319	2.24e-09	3.26e-10	6.7685	12.6229	3.26417	hsa-miR-649
MIMAT0019727	6.86e-09	1.14e-09	6.5268	11.4006	3.25326	hsa-miR-4659a-3p
MIMAT0019745	1.98e-13	9.51e-15	8.66964	22.8946	3.24969	hsa-miR-4668-5p
MIMAT0019236	8.31e-09	1.39e-09	6.48693	11.2012	3.24824	hsa-miR-4529-5p
MIMAT0018083	3.05e-13	1.56e-14	8.58315	22.4073	3.24373	hsa-miR-3662
MIMAT0022965	7.35e-12	5.32e-13	7.9571	18.9288	3.24014	hsa-miR-3606-3p
MIMAT0003269	3.87e-10	4.47e-11	7.14516	14.5716	3.23439	hsa-miR-601
MIMAT0000733	4.41e-09	7.02e-10	6.62053	11.8719	3.23198	hsa-miR-379-5p
MIMAT0000101	1.32e-07	2.81e-08	5.8832	8.2663	3.22822	hsa-miR-103a-3p
MIMAT0019924	1.4e-10	1.45e-11	7.35501	15.6785	3.22538	hsa-miR-4770
MIMAT0002866	5.93e-09	9.72e-10	6.5573	11.5536	3.22309	hsa-miR-517c-3p
MIMAT0015004	1.82e-10	1.94e-11	7.30051	15.3896	3.22051	hsa-miR-544b
MIMAT0003285	1.26e-09	1.71e-10	6.89231	13.2578	3.21941	hsa-miR-548c-3p
MIMAT0000718	9.56e-09	1.62e-09	6.45679	11.0509	3.21735	hsa-miR-302d-3p
MIMAT0004596	2.75e-09	4.06e-10	6.72633	12.408	3.21557	hsa-miR-138-2-3p
MIMAT0003331	1.26e-08	2.2e-09	6.39715	10.7546	3.2136	hsa-miR-655-3p
MIMAT0019832	4.98e-14	2.02e-15	8.9395	24.4239	3.21219	hsa-miR-4719
MIMAT0019730	2.33e-10	2.54e-11	7.25076	15.1268	3.21169	hsa-miR-4661-3p
MIMAT0019816	9.43e-14	4.19e-15	8.81258	23.703	3.19907	hsa-miR-4711-5p
MIMAT0031893	4.24e-08	8.27e-09	6.13296	9.46059	3.19817	hsa-miR-181b-2-3p
MIMAT0022289	1.1e-09	1.48e-10	6.91932	13.3971	3.19337	hsa-miR-5587-5p
MIMAT0001631	1.45e-06	3.91e-07	5.32527	5.7101	3.18995	hsa-miR-451a
MIMAT0016872	6.08e-10	7.59e-11	7.04579	14.0526	3.18755	hsa-miR-4317
MIMAT0010497	3.26e-11	2.72e-12	7.66189	17.3222	3.18599	hsa-miR-759
MIMAT0019014	1.25e-08	2.19e-09	6.39815	10.7596	3.18419	hsa-miR-4480
MIMAT0004601	6.68e-12	4.77e-13	7.97683	19.037	3.1821	hsa-miR-145-3p
MIMAT0019761	1.16e-10	1.15e-11	7.39724	15.903	3.18118	hsa-miR-4677-3p
MIMAT0018111	9.5e-13	5.52e-14	8.3606	21.1606	3.1744	hsa-miR-3683
MIMAT0017997	3.28e-09	5.04e-10	6.68484	12.1973	3.17406	hsa-miR-3617-5p
MIMAT0022287	8.15e-11	7.72e-12	7.47105	16.2967	3.17231	hsa-miR-5586-5p
MIMAT0018990	2.39e-09	3.5e-10	6.75493	12.5537	3.17014	hsa-miR-548aj-3p
MIMAT0017983	8.98e-14	3.96e-15	8.82265	23.7601	3.16891	hsa-miR-3606-5p
MIMAT0018078	4.74e-12	3.27e-13	8.04449	19.4089	3.16682	hsa-miR-3658
MIMAT0000241	2.51e-12	1.58e-13	8.17377	20.1224	3.16368	hsa-miR-208a-3p
MIMAT0019230	6.49e-08	1.31e-08	6.03968	9.01111	3.15794	hsa-miR-3942-3p
MIMAT0027564	6.02e-10	7.49e-11	7.04828	14.0656	3.15555	hsa-miR-6832-5p
MIMAT0013517	1.72e-09	2.42e-10	6.8253	12.9135	3.15396	hsa-miR-2682-5p
MIMAT0003328	1.49e-10	1.57e-11	7.34063	15.6022	3.14148	hsa-miR-653-5p
MIMAT0000279	9.69e-08	2.03e-08	5.95056	8.58548	3.1411	hsa-miR-222-3p
MIMAT0035704	1.05e-10	1.02e-11	7.42042	16.0264	3.14098	hsa-miR-548bb-3p
MIMAT0004700	8.86e-10	1.15e-10	6.96785	13.6479	3.13754	hsa-miR-331-5p
MIMAT0007399	7.66e-08	1.57e-08	6.00253	8.83325	3.13318	hsa-miR-1537-3p
MIMAT0019914	6.99e-13	3.92e-14	8.42084	21.4971	3.13294	hsa-miR-4764-5p
MIMAT0003260	1.58e-08	2.82e-09	6.34791	10.5111	3.12724	hsa-miR-592
MIMAT0000084	5.25e-08	1.03e-08	6.0883	9.24491	3.10709	hsa-miR-27a-3p
MIMAT0002871	3.73e-08	7.21e-09	6.16061	9.59459	3.09047	hsa-miR-500a-3p
MIMAT0000684	1.6e-08	2.86e-09	6.34506	10.4971	3.09032	hsa-miR-302a-3p
MIMAT0031006	2.82e-09	4.19e-10	6.72008	12.3763	3.08774	hsa-miR-8079
MIMAT0018182	2.2e-14	8.16e-16	9.09633	25.3185	3.08757	hsa-miR-3908
MIMAT0000693	1.27e-07	2.68e-08	5.8931	8.31307	3.0875	hsa-miR-30e-3p
MIMAT0005928	1.19e-09	1.61e-10	6.90346	13.3153	3.08468	hsa-miR-548h-5p
MIMAT0026638	3.41e-09	5.31e-10	6.67475	12.1461	3.08137	hsa-miR-1468-3p
MIMAT0018112	6.95e-12	4.99e-13	7.96864	18.9921	3.08034	hsa-miR-3684
MIMAT0005879	3.22e-08	6.12e-09	6.19358	9.75476	3.07767	hsa-miR-1289
MIMAT0019790	7.55e-13	4.3e-14	8.40492	21.4081	3.07586	hsa-miR-4696
MIMAT0005932	1.09e-12	6.4e-14	8.33451	21.0152	3.07218	hsa-miR-302f
MIMAT0004692	4.44e-10	5.27e-11	7.11451	14.4112	3.06825	hsa-miR-340-5p
MIMAT0026611	1.49e-09	2.05e-10	6.85725	13.0775	3.06252	hsa-miR-520g-5p
MIMAT0018979	1.39e-10	1.43e-11	7.35796	15.6942	3.0621	hsa-miR-4457
MIMAT0026624	2.02e-13	9.77e-15	8.66501	22.8685	3.05808	hsa-miR-651-3p
MIMAT0000278	3.28e-09	5.05e-10	6.68417	12.1939	3.05743	hsa-miR-221-3p
MIMAT0005948	1.63e-11	1.29e-12	7.79782	18.059	3.04989	hsa-miR-664a-5p
MIMAT0001413	4.82e-07	1.17e-07	5.5856	6.88274	3.04817	hsa-miR-20b-5p
MIMAT0018195	1.51e-07	3.25e-08	5.85318	8.12475	3.04055	hsa-miR-3920
MIMAT0018446, MIMAT0022723	1.57e-10	1.67e-11	7.32883	15.5396	3.03845	hsa-miR-548z, hsa-miR-548h-3p
MIMAT0000420	9.6e-10	1.25e-10	6.9508	13.5597	3.03566	hsa-miR-30b-5p
MIMAT0004685	9.22e-09	1.55e-09	6.46567	11.0952	3.03299	hsa-miR-302d-5p
MIMAT0000089	6.21e-08	1.24e-08	6.05018	9.06152	3.03238	hsa-miR-31-5p
MIMAT0003327	6.52e-08	1.32e-08	6.03854	9.00565	3.03105	hsa-miR-449b-5p
MIMAT0004784	3.22e-08	6.13e-09	6.1932	9.75292	3.02826	hsa-miR-455-3p
MIMAT0000281	1.38e-07	2.95e-08	5.87352	8.22057	3.02745	hsa-miR-224-5p
MIMAT0004594	1.88e-09	2.67e-10	6.80704	12.82	3.02113	hsa-miR-132-5p
MIMAT0017988	1.33e-12	8.02e-14	8.29444	20.7921	3.02027	hsa-miR-3611
MIMAT0002848	4.66e-07	1.12e-07	5.59396	6.92102	3.01832	hsa-miR-518c-3p
MIMAT0000434	2.14e-07	4.82e-08	5.77179	7.74315	3.01778	hsa-miR-142-3p
MIMAT0019080	1.58e-09	2.2e-10	6.84356	13.0072	3.01753	hsa-miR-4537
MIMAT0026765	4.45e-12	3.04e-13	8.0575	19.4805	3.01587	hsa-miR-1537-5p
MIMAT0004683	1.79e-07	3.95e-08	5.81304	7.93616	3.01505	hsa-miR-362-3p
MIMAT0005793	6.68e-17	1.77e-18	10.1437	31.379	3.01391	hsa-miR-320c
MIMAT0019890	1.84e-08	3.34e-09	6.31427	10.3454	3.01277	hsa-miR-4753-5p
MIMAT0005909	1.52e-15	4.57e-17	9.59129	28.1661	3.01237	hsa-miR-1258
MIMAT0021131	1.39e-10	1.43e-11	7.3579	15.6939	3.01131	hsa-miR-5197-3p
MIMAT0018198	1.64e-12	9.98e-14	8.2557	20.5767	3.01083	hsa-miR-3923
MIMAT0005913	2.93e-11	2.42e-12	7.68322	17.4375	3.00895	hsa-miR-1261
MIMAT0001536	1.91e-07	4.23e-08	5.79859	7.86846	3.00501	hsa-miR-429
MIMAT0003317	1.94e-07	4.31e-08	5.79484	7.85089	3.00496	hsa-miR-647
MIMAT0002882	4.68e-09	7.48e-10	6.60809	11.8091	3.00465	hsa-miR-510-5p
MIMAT0003251	1.75e-07	3.84e-08	5.81884	7.96333	3.00461	hsa-miR-548a-3p
MIMAT0027579	1.56e-09	2.16e-10	6.84747	13.0272	3.00393	hsa-miR-6838-3p
MIMAT0016925	3.19e-10	3.6e-11	7.18565	14.784	3.00237	hsa-miR-500b-5p
MIMAT0004492	8.86e-08	1.84e-08	5.97072	8.68145	3.00102	hsa-miR-19b-2-5p
MIMAT0015039	5.81e-10	7.16e-11	7.05678	14.1098	3.00053	hsa-miR-3165
MIMAT0019782	3.67e-10	4.18e-11	7.158	14.6389	2.99977	hsa-miR-4691-3p
MIMAT0018989, MIMAT0022707	4.07e-14	1.6e-15	8.97965	24.6526	2.99709	hsa-miR-548ai, hsa-miR-570-5p
MIMAT0005893	7.67e-08	1.58e-08	6.00168	8.82917	2.99322	hsa-miR-1305
MIMAT0019873	5.57e-08	1.1e-08	6.07504	9.18104	2.9871	hsa-miR-4742-3p
MIMAT0005931	5.2e-12	3.61e-13	8.02666	19.3108	2.9851	hsa-miR-302e
MIMAT0022861	2.76e-13	1.37e-14	8.60613	22.5367	2.98014	hsa-miR-376c-5p
MIMAT0014998	3.86e-10	4.43e-11	7.14706	14.5816	2.97637	hsa-miR-3133
MIMAT0002869	1.17e-08	2.04e-09	6.41184	10.8275	2.97629	hsa-miR-519a-3p
MIMAT0022259	5.76e-23	6.06e-25	12.6444	46.1104	2.97187	hsa-miR-5100
MIMAT0000275	1.81e-07	3.99e-08	5.81102	7.92665	2.96429	hsa-miR-218-5p
MIMAT0000454	9.04e-10	1.18e-10	6.96277	13.6216	2.96026	hsa-miR-184
MIMAT0003333	6.51e-11	5.97e-12	7.51839	16.5501	2.95262	hsa-miR-549a
MIMAT0019203	2.48e-12	1.56e-13	8.17668	20.1385	2.95067	hsa-miR-3136-3p
MIMAT0002171	7.11e-07	1.81e-07	5.49179	6.45603	2.95056	hsa-miR-410-3p
MIMAT0019748	3.21e-08	6.09e-09	6.19454	9.75945	2.94975	hsa-miR-219b-3p
MIMAT0000682	1.69e-07	3.69e-08	5.82698	8.00157	2.94814	hsa-miR-200a-3p
MIMAT0015060	2.2e-09	3.21e-10	6.77175	12.6395	2.94678	hsa-miR-548w
MIMAT0019751	3.01e-09	4.52e-10	6.70553	12.3023	2.94508	hsa-miR-4670-3p
MIMAT0019938	1.79e-11	1.42e-12	7.78007	17.9625	2.94464	hsa-miR-4779
MIMAT0019005	2.67e-13	1.31e-14	8.6137	22.5793	2.94392	hsa-miR-4477b
MIMAT0004916	2.51e-10	2.77e-11	7.2345	15.0411	2.94195	hsa-miR-888-5p
MIMAT0000070	1.84e-06	5.06e-07	5.26852	5.45936	2.9387	hsa-miR-17-5p
MIMAT0015016	2.62e-10	2.91e-11	7.22574	14.995	2.93827	hsa-miR-3145-3p
MIMAT0019872	5.99e-11	5.39e-12	7.53694	16.6495	2.93777	hsa-miR-4742-5p
MIMAT0000251	2.04e-08	3.74e-09	6.29209	10.2364	2.92699	hsa-miR-147a
MIMAT0005914	1.74e-13	8.26e-15	8.69441	23.0344	2.92388	hsa-miR-1262
MIMAT0013516	3.27e-09	5.01e-10	6.68591	12.2027	2.92295	hsa-miR-2681-3p
MIMAT0004507	1.78e-07	3.92e-08	5.81479	7.94436	2.92009	hsa-miR-92a-1-5p
MIMAT0005792	2.28e-23	2.14e-25	12.8197	47.1419	2.91591	hsa-miR-320b
MIMAT0005951	2.44e-43	9.5e-47	21.7231	95.6816	2.91377	hsa-miR-1307-3p
MIMAT0026476	1.82e-08	3.28e-09	6.318	10.3637	2.90842	hsa-miR-215-3p
MIMAT0027379	4.77e-10	5.73e-11	7.09877	14.3289	2.90716	hsa-miR-6739-5p
MIMAT0019801	2.17e-14	7.88e-16	9.10231	25.3527	2.90687	hsa-miR-4703-5p
MIMAT0000418	3.12e-09	4.77e-10	6.69546	12.2511	2.90666	hsa-miR-23b-3p
MIMAT0000072	2.02e-07	4.5e-08	5.78574	7.80831	2.90198	hsa-miR-18a-5p
MIMAT0018091	7.39e-10	9.45e-11	7.00439	13.8374	2.90124	hsa-miR-3668
MIMAT0019984	2.58e-08	4.81e-09	6.24162	9.9891	2.9008	hsa-miR-4804-5p
MIMAT0005934	1.39e-10	1.42e-11	7.3592	15.7008	2.90064	hsa-miR-548p
MIMAT0015056	6.9e-13	3.79e-14	8.42685	21.5307	2.89907	hsa-miR-3179
MIMAT0018077	3.04e-09	4.58e-10	6.70308	12.2898	2.89826	hsa-miR-3657
MIMAT0019742	1.47e-07	3.16e-08	5.85927	8.15343	2.89172	hsa-miR-4666a-3p
MIMAT0003247	7.46e-07	1.9e-07	5.48119	6.40811	2.89026	hsa-miR-582-5p
MIMAT0022269	3.33e-12	2.19e-13	8.11613	19.8038	2.8902	hsa-miR-5579-5p
MIMAT0002172	3.07e-07	7.1e-08	5.69049	7.36531	2.8897	hsa-miR-376b-3p
MIMAT0018093	1.84e-08	3.32e-09	6.31562	10.352	2.88749	hsa-miR-3670
MIMAT0019947	1.3e-41	1.01e-44	20.7984	91.09	2.88706	hsa-miR-4783-3p
MIMAT0002828	6.62e-11	6.09e-12	7.51464	16.53	2.88455	hsa-miR-519e-5p
MIMAT0000736	4.81e-07	1.16e-07	5.58628	6.88587	2.8813	hsa-miR-381-3p
MIMAT0018202	1.1e-11	8.29e-13	7.87728	18.4921	2.88033	hsa-miR-3927-3p
MIMAT0003236	3.22e-07	7.46e-08	5.68021	7.31775	2.87865	hsa-miR-571
MIMAT0026736	1.12e-09	1.5e-10	6.9164	13.382	2.87848	hsa-miR-548e-5p
MIMAT0019029	3.21e-08	6.09e-09	6.19462	9.75986	2.87753	hsa-miR-4494
MIMAT0018097	6.03e-13	3.29e-14	8.45186	21.6706	2.87622	hsa-miR-3674
MIMAT0022928	4.26e-09	6.72e-10	6.62891	11.9142	2.87561	hsa-miR-376a-2-5p
MIMAT0018199	5.98e-14	2.59e-15	8.89661	24.18	2.87556	hsa-miR-3924
MIMAT0016877	8.27e-11	7.87e-12	7.46756	16.278	2.86874	hsa-miR-4256
MIMAT0018094	6.51e-10	8.23e-11	7.03053	13.9732	2.86808	hsa-miR-3671
MIMAT0022265	2.68e-07	6.15e-08	5.72057	7.5047	2.8674	hsa-miR-548ar-5p
MIMAT0022705	3.08e-10	3.47e-11	7.19259	14.8205	2.86361	hsa-miR-539-3p
MIMAT0031003	1.59e-13	7.42e-15	8.7131	23.14	2.86308	hsa-miR-8076
MIMAT0003885	1.78e-09	2.52e-10	6.81825	12.8773	2.86232	hsa-miR-454-3p
MIMAT0000453	3.94e-08	7.66e-09	6.14836	9.53516	2.86167	hsa-miR-154-3p
MIMAT0015030	6.02e-20	1.22e-21	11.3685	38.5804	2.85891	hsa-miR-3156-5p
MIMAT0004917	6.64e-09	1.1e-09	6.53367	11.435	2.85815	hsa-miR-888-3p
MIMAT0000253	3.92e-08	7.61e-09	6.14975	9.54192	2.85381	hsa-miR-10a-5p
MIMAT0018095	5.5e-10	6.69e-11	7.06952	14.1762	2.85186	hsa-miR-3672
MIMAT0004803	3.8e-07	8.89e-08	5.64308	7.14648	2.84943	hsa-miR-548a-5p
MIMAT0009978	4.97e-09	8.06e-10	6.59361	11.7361	2.84825	hsa-miR-2053
MIMAT0004809	3.69e-09	5.79e-10	6.65794	12.0609	2.84629	hsa-miR-628-5p
MIMAT0004806, MIMAT0022738, MIMAT0022740	1.15e-07	2.43e-08	5.91383	8.41117	2.84226	hsa-miR-548c-5p, hsa-miR-548o-5p, hsa-miR-548am-5p
MIMAT0027581	2.34e-08	4.34e-09	6.26225	10.09	2.83571	hsa-miR-6839-3p
MIMAT0015012	3.38e-09	5.23e-10	6.67734	12.1592	2.83466	hsa-miR-3143
MIMAT0000272	4.25e-07	1e-07	5.61741	7.02852	2.83395	hsa-miR-215-5p
MIMAT0030988	5.32e-10	6.45e-11	7.0763	14.2116	2.83217	hsa-miR-8061
MIMAT0022483	3.12e-09	4.77e-10	6.69548	12.2512	2.82958	hsa-miR-5691
MIMAT0003329	4.15e-07	9.8e-08	5.62265	7.05257	2.82783	hsa-miR-411-5p
MIMAT0018936	1.06e-07	2.23e-08	5.93117	8.49338	2.82204	hsa-miR-4423-3p
MIMAT0019905	1.95e-09	2.77e-10	6.79968	12.7823	2.82129	hsa-miR-4759
MIMAT0000417	1.09e-06	2.87e-07	5.39206	6.00748	2.8188	hsa-miR-15b-5p
MIMAT0000452	3.21e-08	6.09e-09	6.19438	9.75866	2.81709	hsa-miR-154-5p
MIMAT0004774	3.03e-09	4.57e-10	6.70375	12.2932	2.81617	hsa-miR-501-3p
MIMAT0021084	5.95e-08	1.19e-08	6.05978	9.10764	2.81558	hsa-miR-5092
MIMAT0018972	2.34e-16	6.58e-18	9.92106	30.0804	2.81509	hsa-miR-548ah-5p
MIMAT0017986	1.43e-10	1.49e-11	7.34954	15.6495	2.80891	hsa-miR-3609
MIMAT0004689	3.73e-08	7.22e-09	6.16042	9.59363	2.80639	hsa-miR-377-5p
MIMAT0019040	2.04e-09	2.95e-10	6.78801	12.7226	2.8037	hsa-miR-4504
MIMAT0022279	1.38e-08	2.44e-09	6.37695	10.6546	2.80044	hsa-miR-5582-5p
MIMAT0022270	7.03e-11	6.5e-12	7.50276	16.4663	2.8003	hsa-miR-5579-3p
MIMAT0003219	8.29e-08	1.72e-08	5.98467	8.74796	2.79935	hsa-miR-555
MIMAT0019974	3.87e-10	4.46e-11	7.14544	14.5731	2.79873	hsa-miR-4798-5p
MIMAT0000646	5.34e-07	1.31e-07	5.56051	6.76816	2.79671	hsa-miR-155-5p
MIMAT0005791	1.29e-09	1.76e-10	6.88606	13.2256	2.79536	hsa-miR-1264
MIMAT0004562	4.66e-07	1.12e-07	5.59443	6.92317	2.78621	hsa-miR-196a-3p
MIMAT0004566	2.57e-08	4.79e-09	6.24254	9.99361	2.77989	hsa-miR-218-2-3p
MIMAT0000273	1.94e-06	5.39e-07	5.25475	5.39879	2.77926	hsa-miR-216a-5p
MIMAT0011157	1.18e-06	3.13e-07	5.37336	5.92397	2.77804	hsa-miR-2114-3p
MIMAT0019971	6e-08	1.2e-08	6.05762	9.09728	2.77795	hsa-miR-4796-3p
MIMAT0005933	5.89e-13	3.17e-14	8.45867	21.7088	2.77632	hsa-miR-1277-3p
MIMAT0003286	6.26e-08	1.26e-08	6.04771	9.04964	2.77486	hsa-miR-617
MIMAT0019951	9.2e-11	8.83e-12	7.4465	16.1656	2.77329	hsa-miR-1245b-3p
MIMAT0000103	4.27e-06	1.27e-06	5.06295	4.56626	2.77097	hsa-miR-106a-5p
MIMAT0003226	1.73e-08	3.1e-09	6.32948	10.4203	2.77062	hsa-miR-562
MIMAT0019918	3.1e-09	4.71e-10	6.69753	12.2617	2.77011	hsa-miR-4766-3p
MIMAT0002873	5.93e-07	1.47e-07	5.53616	6.6573	2.76894	hsa-miR-502-5p
MIMAT0000458	2.06e-08	3.79e-09	6.28923	10.2223	2.76551	hsa-miR-190a-5p
MIMAT0000715	3.41e-07	7.92e-08	5.66751	7.2591	2.76254	hsa-miR-302b-3p
MIMAT0022482	5.79e-07	1.43e-07	5.54234	6.68539	2.76227	hsa-miR-5690
MIMAT0000269	2.01e-09	2.9e-10	6.79107	12.7383	2.75883	hsa-miR-212-3p
MIMAT0021026	7.2e-09	1.2e-09	6.51634	11.3482	2.74823	hsa-miR-5003-3p
MIMAT0019197	1.05e-10	1.01e-11	7.4213	16.0312	2.74808	hsa-miR-3117-5p
MIMAT0002827	5.37e-06	1.65e-06	5.00455	4.31701	2.74618	hsa-miR-515-3p
MIMAT0000085	2.55e-06	7.29e-07	5.18769	5.10533	2.74597	hsa-miR-28-5p
MIMAT0018998	6.67e-08	1.35e-08	6.03349	8.98143	2.74502	hsa-miR-4471
MIMAT0015037	4.76e-09	7.65e-10	6.60386	11.7878	2.74085	hsa-miR-3163
MIMAT0000074	4.68e-06	1.41e-06	5.04045	4.46999	2.73963	hsa-miR-19b-3p
MIMAT0000104	5.15e-06	1.57e-06	5.01611	4.36619	2.73497	hsa-miR-107
MIMAT0003271	5.79e-08	1.15e-08	6.06657	9.14029	2.73218	hsa-miR-603
MIMAT0003150	6.69e-10	8.51e-11	7.02426	13.9406	2.73162	hsa-miR-455-5p
MIMAT0003321	9.34e-07	2.42e-07	5.42926	6.17414	2.73018	hsa-miR-651-5p
MIMAT0004925	4.34e-09	6.88e-10	6.62441	11.8915	2.72745	hsa-miR-876-3p
MIMAT0022975	2.8e-08	5.28e-09	6.22326	9.89944	2.72567	hsa-miR-3934-3p
MIMAT0000090	2.65e-06	7.62e-07	5.17807	5.06342	2.72205	hsa-miR-32-5p
MIMAT0000448	5.75e-07	1.42e-07	5.54426	6.69415	2.71995	hsa-miR-136-5p
MIMAT0000705	2.49e-06	7.07e-07	5.19456	5.13524	2.71927	hsa-miR-362-5p
MIMAT0002881	7.11e-07	1.81e-07	5.49174	6.45577	2.71821	hsa-miR-509-3p
MIMAT0030993	2.49e-09	3.67e-10	6.74566	12.5065	2.71739	hsa-miR-8066
MIMAT0030983	4.37e-06	1.31e-06	5.05708	4.54109	2.71504	hsa-miR-8056
MIMAT0019969	1.86e-05	6.42e-06	4.68933	3.00696	2.71395	hsa-miR-4795-3p
MIMAT0000432	5.81e-10	7.14e-11	7.05724	14.1122	2.7136	hsa-miR-141-3p
MIMAT0032114, MIMAT0032115	2.49e-10	2.74e-11	7.23696	15.0541	2.70835	hsa-miR-548ad-5p, hsa-miR-548ae-5p
MIMAT0018358	2.41e-09	3.54e-10	6.75292	12.5435	2.70343	hsa-miR-3942-5p
MIMAT0018081	9.66e-08	2.02e-08	5.95159	8.59037	2.70294	hsa-miR-3660
MIMAT0018988	8.87e-13	5.12e-14	8.37399	21.2354	2.69735	hsa-miR-4464
MIMAT0014981	6.61e-10	8.38e-11	7.02718	13.9558	2.69694	hsa-miR-3119
MIMAT0005945	1.08e-10	1.05e-11	7.41385	15.9915	2.69468	hsa-miR-1255b-5p
MIMAT0001541	2.22e-06	6.23e-07	5.22261	5.25782	2.69451	hsa-miR-449a
MIMAT0022728	5.78e-11	5.09e-12	7.54759	16.7067	2.69276	hsa-miR-513c-3p
MIMAT0014980	4.54e-13	2.41e-14	8.50694	21.9793	2.69236	hsa-miR-3118
MIMAT0027677	2.58e-08	4.83e-09	6.2409	9.98558	2.6915	hsa-miR-6888-3p
MIMAT0015042	3.4e-09	5.27e-10	6.67611	12.153	2.68594	hsa-miR-3167
MIMAT0018982	2.21e-05	7.8e-06	4.6433	2.82081	2.68235	hsa-miR-4460
MIMAT0019004	6.94e-07	1.75e-07	5.49866	6.4871	2.67973	hsa-miR-4477a
MIMAT0025851	2.58e-08	4.84e-09	6.24066	9.9844	2.67925	hsa-miR-6720-3p
MIMAT0024615	2.49e-08	4.62e-09	6.24972	10.0287	2.67884	hsa-miR-6131
MIMAT0000258	1.32e-06	3.53e-07	5.34746	5.80862	2.67876	hsa-miR-181c-5p
MIMAT0026625	1.87e-10	2.01e-11	7.29452	15.358	2.67677	hsa-miR-653-3p
MIMAT0004686	1.36e-06	3.66e-07	5.33957	5.77355	2.67469	hsa-miR-367-5p
MIMAT0000068	9.07e-06	2.91e-06	4.87446	3.76899	2.67381	hsa-miR-15a-5p
MIMAT0000243	5.64e-08	1.12e-08	6.07224	9.16754	2.67073	hsa-miR-148a-3p
MIMAT0022267	2.11e-05	7.39e-06	4.65595	2.87185	2.67042	hsa-miR-548as-5p
MIMAT0022303	3.07e-10	3.45e-11	7.19357	14.8257	2.67018	hsa-miR-548av-5p
MIMAT0027629	5.42e-06	1.67e-06	5.00197	4.30602	2.6651	hsa-miR-6864-3p
MIMAT0022304	1.43e-08	2.55e-09	6.36792	10.6099	2.66354	hsa-miR-548av-3p
MIMAT0003303	9.51e-07	2.47e-07	5.42487	6.15447	2.66156	hsa-miR-633
MIMAT0003275	1.18e-08	2.05e-09	6.41079	10.8223	2.66147	hsa-miR-607
MIMAT0004956	3.66e-09	5.72e-10	6.66027	12.0727	2.66135	hsa-miR-374b-3p
MIMAT0002831, MIMAT0005449, MIMAT0005450, MIMAT0005451, MIMAT0005452, MIMAT0005454	4.81e-07	1.16e-07	5.58628	6.88588	2.65199	hsa-miR-519c-5p, hsa-miR-523-5p, hsa-miR-518e-5p, hsa-miR-522-5p, hsa-miR-519a-5p, hsa-miR-519b-5p
MIMAT0019824	5.68e-09	9.27e-10	6.56642	11.5994	2.6496	hsa-miR-4715-5p
MIMAT0004551	1.44e-07	3.1e-08	5.86355	8.17358	2.64774	hsa-miR-30d-3p
MIMAT0004812	1.31e-07	2.78e-08	5.88556	8.27741	2.64392	hsa-miR-548d-5p
MIMAT0000431	2.41e-06	6.84e-07	5.20212	5.16825	2.64371	hsa-miR-140-5p
MIMAT0027589	4.89e-07	1.19e-07	5.58206	6.86656	2.64092	hsa-miR-6844
MIMAT0003268	4.66e-07	1.12e-07	5.5944	6.92303	2.64063	hsa-miR-600
MIMAT0018183	3.31e-06	9.7e-07	5.12413	4.8295	2.63722	hsa-miR-3909
MIMAT0004752	2.42e-07	5.47e-08	5.74515	7.61899	2.63712	hsa-miR-20b-3p
MIMAT0015009	1.7e-07	3.7e-08	5.82658	7.99965	2.63595	hsa-miR-548t-5p
MIMAT0004797	6.51e-07	1.62e-07	5.51575	6.56458	2.63563	hsa-miR-582-3p
MIMAT0005930	9.01e-08	1.87e-08	5.96693	8.66338	2.63512	hsa-miR-1276
MIMAT0004491	1.86e-06	5.15e-07	5.26475	5.44273	2.63042	hsa-miR-19b-1-5p
MIMAT0022288	1.24e-06	3.31e-07	5.36139	5.8706	2.62633	hsa-miR-5586-3p
MIMAT0019051	2.05e-06	5.71e-07	5.24173	5.34161	2.62612	hsa-miR-4514
MIMAT0005895	1.03e-05	3.31e-06	4.84475	3.6453	2.62358	hsa-miR-548f-3p
MIMAT0019960	1.51e-07	3.26e-08	5.853	8.12387	2.61983	hsa-miR-4789-3p
MIMAT0027571	1.74e-05	5.9e-06	4.70947	3.08882	2.61668	hsa-miR-6835-3p
MIMAT0015007	3.28e-06	9.59e-07	5.12665	4.84042	2.61465	hsa-miR-3139
MIMAT0011159	4.93e-07	1.2e-07	5.57973	6.8559	2.61451	hsa-miR-2115-3p
MIMAT0003296	9.7e-08	2.03e-08	5.94996	8.58264	2.61357	hsa-miR-627-5p
MIMAT0027664	3.6e-08	6.91e-09	6.16906	9.63557	2.61273	hsa-miR-6882-5p
MIMAT0021023	8.53e-10	1.1e-10	6.97613	13.6908	2.61206	hsa-miR-5002-5p
MIMAT0004549	3.18e-07	7.35e-08	5.68315	7.33136	2.61115	hsa-miR-148a-5p
MIMAT0003274	1.29e-10	1.29e-11	7.37636	15.792	2.60905	hsa-miR-606
MIMAT0019762	1.04e-09	1.37e-10	6.93364	13.471	2.60105	hsa-miR-4678
MIMAT0004772	2.05e-08	3.76e-09	6.29106	10.2313	2.60078	hsa-miR-499a-3p
MIMAT0022696	2.35e-08	4.36e-09	6.26128	10.0853	2.59992	hsa-miR-301a-5p
MIMAT0000437	2.55e-06	7.28e-07	5.18806	5.10694	2.59889	hsa-miR-145-5p
MIMAT0026610	4.46e-07	1.06e-07	5.60606	6.97642	2.59252	hsa-miR-519d-5p
MIMAT0003322	1.65e-06	4.52e-07	5.29323	5.56829	2.59131	hsa-miR-652-3p
MIMAT0019916	2.16e-07	4.88e-08	5.76914	7.73081	2.58677	hsa-miR-4765
MIMAT0030020	1.85e-07	4.09e-08	5.80587	7.90254	2.58133	hsa-miR-7705
MIMAT0019036	2.42e-07	5.49e-08	5.7446	7.61641	2.58121	hsa-miR-4500
MIMAT0027580	3.2e-11	2.66e-12	7.66626	17.3458	2.57958	hsa-miR-6839-5p
MIMAT0019936	9.31e-09	1.58e-09	6.46247	11.0792	2.5766	hsa-miR-4778-5p
MIMAT0000720	2.64e-06	7.56e-07	5.17977	5.07083	2.57536	hsa-miR-376c-3p
MIMAT0000691	7.47e-06	2.36e-06	4.92254	3.97035	2.57478	hsa-miR-130b-3p
MIMAT0021036	5.29e-08	1.04e-08	6.08641	9.23578	2.57058	hsa-miR-5007-3p
MIMAT0003223	2.37e-07	5.35e-08	5.74981	7.64068	2.56912	hsa-miR-559
MIMAT0018969	9.29e-09	1.57e-09	6.46325	11.0831	2.56901	hsa-miR-548ag
MIMAT0019879	5.6e-07	1.38e-07	5.55042	6.72218	2.56847	hsa-miR-4745-3p
MIMAT0019944	3.74e-11	3.16e-12	7.63446	17.1742	2.56815	hsa-miR-4782-5p
MIMAT0019833	3.33e-09	5.14e-10	6.68098	12.1777	2.56264	hsa-miR-4720-5p
MIMAT0002874	8.02e-07	2.06e-07	5.46358	6.3286	2.5614	hsa-miR-503-5p
MIMAT0016912	4.94e-07	1.2e-07	5.57884	6.85184	2.55756	hsa-miR-4282
MIMAT0018184	4.57e-10	5.45e-11	7.10808	14.3775	2.55487	hsa-miR-3910
MIMAT0003289	7.93e-11	7.45e-12	7.47758	16.3316	2.55362	hsa-miR-620
MIMAT0004907	3.06e-07	7.07e-08	5.69136	7.36934	2.54867	hsa-miR-892a
MIMAT0005917	2e-09	2.87e-10	6.79317	12.749	2.54851	hsa-miR-548m
MIMAT0000424	1.77e-05	6.07e-06	4.70266	3.06111	2.54836	hsa-miR-128-3p
MIMAT0019968	1.18e-09	1.59e-10	6.90625	13.3297	2.54809	hsa-miR-4795-5p
MIMAT0019752	1.47e-06	3.97e-07	5.32192	5.69526	2.54739	hsa-miR-4671-5p
MIMAT0018114	3.4e-13	1.76e-14	8.56155	22.2859	2.54631	hsa-miR-3686
MIMAT0001545	1.03e-06	2.68e-07	5.40684	6.07362	2.53887	hsa-miR-450a-5p
MIMAT0021018	2.11e-10	2.28e-11	7.27062	15.2317	2.5376	hsa-miR-4999-3p
MIMAT0022302	2.74e-06	7.9e-07	5.17001	5.02836	2.53458	hsa-miR-5591-3p
MIMAT0005916	6.28e-10	7.85e-11	7.03932	14.0189	2.53113	hsa-miR-548n
MIMAT0026737	5.81e-08	1.16e-08	6.06531	9.13423	2.52981	hsa-miR-548j-3p
MIMAT0027628	1.86e-06	5.15e-07	5.26471	5.44257	2.52928	hsa-miR-6864-5p
MIMAT0004921	1.39e-10	1.43e-11	7.35797	15.6942	2.52804	hsa-miR-889-3p
MIMAT0003292	1.14e-08	1.97e-09	6.41912	10.8636	2.52452	hsa-miR-623
MIMAT0025480	2.9e-09	4.31e-10	6.71477	12.3493	2.52015	hsa-miR-6512-5p
MIMAT0003225	5.71e-10	6.99e-11	7.06128	14.1333	2.51462	hsa-miR-561-3p
MIMAT0019925	1.75e-05	5.95e-06	4.70752	3.08089	2.51272	hsa-miR-4771
MIMAT0005912	2e-06	5.56e-07	5.2477	5.36778	2.51104	hsa-miR-548g-3p
MIMAT0019963	1.51e-07	3.27e-08	5.85208	8.11953	2.51073	hsa-miR-4791
MIMAT0030989	4.25e-07	1e-07	5.61731	7.02803	2.51043	hsa-miR-8062
MIMAT0018447, MIMAT0022730	3.31e-08	6.32e-09	6.187	9.72277	2.50475	hsa-miR-548aa, hsa-miR-548t-3p
MIMAT0005885	4.65e-06	1.4e-06	5.04211	4.47705	2.504	hsa-miR-1295a
MIMAT0019361	6.85e-06	2.16e-06	4.94323	4.05745	2.50361	hsa-miR-3976
MIMAT0015044	1.38e-07	2.94e-08	5.87415	8.22358	2.50323	hsa-miR-3169
MIMAT0002833	2.2e-05	7.76e-06	4.64442	2.82533	2.50174	hsa-miR-520a-5p
MIMAT0011156	3.86e-07	9.05e-08	5.63947	7.12987	2.50171	hsa-miR-2114-5p
MIMAT0021019	1.95e-09	2.78e-10	6.79919	12.7798	2.50128	hsa-miR-5000-5p
MIMAT0018946	1.05e-09	1.4e-10	6.93026	13.4535	2.50052	hsa-miR-548ad-3p
MIMAT0019931	5.8e-11	5.18e-12	7.54452	16.6902	2.49934	hsa-miR-4775
MIMAT0015045	1.53e-06	4.16e-07	5.31135	5.64841	2.49839	hsa-miR-3170
MIMAT0014991	1.56e-09	2.16e-10	6.84713	13.0255	2.49507	hsa-miR-3128
MIMAT0016879	2.28e-38	2.72e-41	19.2816	83.3156	2.49286	hsa-miR-4258
MIMAT0018353	2.08e-06	5.8e-07	5.23839	5.32697	2.49215	hsa-miR-3938
MIMAT0004613	6.42e-06	2.01e-06	4.95965	4.12671	2.49055	hsa-miR-188-3p
MIMAT0000763	4.77e-06	1.44e-06	5.03496	4.44654	2.48339	hsa-miR-338-3p
MIMAT0004553	6.94e-07	1.76e-07	5.49777	6.48309	2.47343	hsa-miR-7-1-3p
MIMAT0019910	8.02e-06	2.54e-06	4.9059	3.90054	2.47087	hsa-miR-4762-5p
MIMAT0000422	6.66e-06	2.09e-06	4.95027	4.0871	2.47004	hsa-miR-124-3p
MIMAT0005894	1.37e-08	2.41e-09	6.37888	10.6642	2.4694	hsa-miR-1243
MIMAT0022469	1.42e-07	3.03e-08	5.86782	8.1937	2.46833	hsa-miR-5681a
MIMAT0022470	1.17e-08	2.04e-09	6.41172	10.8269	2.46822	hsa-miR-5682
MIMAT0020300	9.02e-07	2.33e-07	5.4378	6.21252	2.46675	hsa-miR-4520-2-3p
MIMAT0004922	6.22e-11	5.65e-12	7.5285	16.6043	2.46667	hsa-miR-875-5p
MIMAT0004765	5.34e-07	1.31e-07	5.56107	6.77073	2.46571	hsa-miR-491-3p
MIMAT0003164	2.08e-07	4.65e-08	5.77924	7.77795	2.46168	hsa-miR-544a
MIMAT0002863	8.42e-06	2.68e-06	4.89334	3.84791	2.45927	hsa-miR-518a-3p
MIMAT0027646	4.01e-06	1.19e-06	5.07829	4.63204	2.45818	hsa-miR-6873-5p
MIMAT0014977	4e-10	4.64e-11	7.13804	14.5343	2.45803	hsa-miR-3115
MIMAT0005799	4.69e-07	1.13e-07	5.59239	6.9138	2.45699	hsa-miR-1283
MIMAT0019796	6.04e-06	1.88e-06	4.97446	4.18935	2.45693	hsa-miR-4700-5p
MIMAT0009979	2.48e-07	5.64e-08	5.73865	7.58872	2.45566	hsa-miR-2054
MIMAT0002856	1.28e-05	4.22e-06	4.78813	3.41102	2.45535	hsa-miR-520d-3p
MIMAT0004948	1.16e-21	1.54e-23	12.1018	42.9104	2.45469	hsa-miR-885-3p
MIMAT0017990	1.09e-10	1.08e-11	7.40967	15.9692	2.45463	hsa-miR-3613-5p
MIMAT0014978	1.37e-06	3.69e-07	5.33745	5.76413	2.45228	hsa-miR-3116
MIMAT0019864	3.53e-06	1.04e-06	5.1083	4.7612	2.45101	hsa-miR-3064-5p
MIMAT0019972	1.35e-05	4.5e-06	4.77323	3.34968	2.45009	hsa-miR-4797-5p
MIMAT0000510	5.25e-22	6.34e-24	12.2501	43.7861	2.44932	hsa-miR-320a
MIMAT0019746	5.12e-06	1.55e-06	5.01798	4.37413	2.44862	hsa-miR-4668-3p
MIMAT0000415	4.38e-06	1.31e-06	5.05617	4.53721	2.44692	hsa-let-7i-5p
MIMAT0019360	1.06e-07	2.23e-08	5.93124	8.4937	2.44658	hsa-miR-3975
MIMAT0018355	1.82e-08	3.29e-09	6.3174	10.3608	2.44563	hsa-miR-3939
MIMAT0004924	6.73e-07	1.69e-07	5.50633	6.52183	2.44487	hsa-miR-876-5p
MIMAT0015000	7.17e-08	1.47e-08	6.01702	8.90253	2.44138	hsa-miR-3134
MIMAT0019896	0.000113	4.76e-05	4.19756	1.08959	2.43783	hsa-miR-4755-3p
MIMAT0019765	6.53e-07	1.63e-07	5.51401	6.55668	2.43637	hsa-miR-4680-3p
MIMAT0026626	9.52e-08	1.99e-08	5.95495	8.60637	2.43581	hsa-miR-655-5p
MIMAT0004960	2.87e-06	8.31e-07	5.15883	4.97978	2.43522	hsa-miR-208b-3p
MIMAT0030424	3.36e-06	9.88e-07	5.11998	4.8116	2.43353	hsa-miR-7849-3p
MIMAT0003165	6.48e-07	1.61e-07	5.51718	6.57107	2.43265	hsa-miR-545-3p
MIMAT0001635	1.14e-05	3.73e-06	4.81714	3.53082	2.43261	hsa-miR-452-5p
MIMAT0019895	6.71e-07	1.68e-07	5.50721	6.52586	2.4322	hsa-miR-4755-5p
MIMAT0000433	3.02e-05	1.1e-05	4.56151	2.49338	2.4306	hsa-miR-142-5p
MIMAT0004599	9.96e-07	2.59e-07	5.41457	6.10825	2.4281	hsa-miR-143-5p
MIMAT0000721	1.67e-05	5.67e-06	4.71893	3.12737	2.42597	hsa-miR-369-3p
MIMAT0004785	6.91e-07	1.74e-07	5.50001	6.49324	2.42464	hsa-miR-545-5p
MIMAT0022300	4.29e-08	8.4e-09	6.12976	9.44506	2.42189	hsa-miR-5590-3p
MIMAT0018186	1.42e-10	1.48e-11	7.35149	15.6598	2.42049	hsa-miR-3912-3p
MIMAT0026719	9.51e-06	3.05e-06	4.86336	3.72275	2.4201	hsa-miR-889-5p
MIMAT0015011	5.23e-06	1.6e-06	5.01185	4.34804	2.41946	hsa-miR-3142
MIMAT0019823	4.3e-07	1.02e-07	5.61421	7.0138	2.41926	hsa-miR-4714-3p
MIMAT0004567	4.91e-07	1.19e-07	5.58095	6.86151	2.41854	hsa-miR-219a-1-3p
MIMAT0014987	5.51e-05	2.12e-05	4.40061	1.86188	2.41608	hsa-miR-548s
MIMAT0003284	2.68e-06	7.7e-07	5.17568	5.05301	2.41581	hsa-miR-616-5p
MIMAT0002813	5.12e-06	1.56e-06	5.01739	4.3716	2.41499	hsa-miR-493-5p
MIMAT0019728	1.79e-06	4.9e-07	5.27542	5.48973	2.41259	hsa-miR-4660
MIMAT0005955	2.85e-08	5.38e-09	6.21948	9.88097	2.41077	hsa-miR-1197
MIMAT0021030	1.22e-06	3.25e-07	5.3657	5.88983	2.41032	hsa-miR-548ao-3p
MIMAT0005798	7.75e-08	1.6e-08	5.9993	8.81783	2.40619	hsa-miR-1185-5p
MIMAT0004974	1.1e-08	1.89e-09	6.4266	10.9007	2.40457	hsa-miR-924
MIMAT0019784	2e-09	2.86e-10	6.79349	12.7506	2.40122	hsa-miR-4693-5p
MIMAT0027036	4.46e-07	1.06e-07	5.606	6.97616	2.40121	hsa-miR-3912-5p
MIMAT0005944	7.89e-07	2.02e-07	5.46789	6.34804	2.40104	hsa-miR-1252-5p
MIMAT0001340	2.25e-08	4.14e-09	6.27192	10.1374	2.39847	hsa-miR-423-3p
MIMAT0019934	1.68e-07	3.64e-08	5.82998	8.01564	2.39781	hsa-miR-4777-5p
MIMAT0028233	3e-06	8.73e-07	5.14769	4.9315	2.39581	hsa-miR-7161-3p
MIMAT0022271	1.69e-07	3.69e-08	5.82708	8.002	2.39573	hsa-miR-664b-5p
MIMAT0027410	3.04e-09	4.6e-10	6.70215	12.2851	2.39378	hsa-miR-6755-5p
MIMAT0019898	6.18e-06	1.93e-06	4.96889	4.16579	2.39241	hsa-miR-499b-3p
MIMAT0016861	1.31e-06	3.52e-07	5.34805	5.81125	2.3903	hsa-miR-4308
MIMAT0003259	2.22e-06	6.24e-07	5.22239	5.25683	2.38977	hsa-miR-591
MIMAT0018963	7.51e-05	3.02e-05	4.31286	1.52469	2.38772	hsa-miR-4445-5p
MIMAT0000091	1.83e-05	6.3e-06	4.69389	3.02547	2.3851	hsa-miR-33a-5p
MIMAT0000441	2.14e-05	7.51e-06	4.6524	2.8575	2.38189	hsa-miR-9-5p
MIMAT0000100	3.77e-05	1.41e-05	4.50112	2.25435	2.38088	hsa-miR-29b-3p
MIMAT0002876	1.8e-05	6.18e-06	4.69867	3.04488	2.38063	hsa-miR-505-3p
MIMAT0004764	1.31e-06	3.5e-07	5.34921	5.81642	2.38035	hsa-miR-490-5p
MIMAT0019212	4.27e-08	8.33e-09	6.13145	9.45325	2.37913	hsa-miR-3160-5p
MIMAT0031176	5.18e-06	1.58e-06	5.01428	4.35837	2.37704	hsa-miR-7973
MIMAT0015013	4.85e-09	7.84e-10	6.59899	11.7632	2.37541	hsa-miR-548u
MIMAT0004929	3.71e-07	8.66e-08	5.6488	7.17283	2.37399	hsa-miR-190b
MIMAT0021086	6.66e-06	2.09e-06	4.9507	4.08893	2.37398	hsa-miR-5094
MIMAT0030992	6.94e-07	1.76e-07	5.49765	6.48253	2.37371	hsa-miR-8065
MIMAT0006767	2.74e-07	6.3e-08	5.71549	7.48117	2.37197	hsa-miR-1827
MIMAT0018357	1.8e-08	3.24e-09	6.32057	10.3764	2.37122	hsa-miR-3941
MIMAT0000416	1.25e-05	4.11e-06	4.79416	3.43589	2.37046	hsa-miR-1-3p
MIMAT0019891	1.07e-08	1.84e-09	6.4325	10.9301	2.36424	hsa-miR-4753-3p
MIMAT0015033	8.39e-06	2.67e-06	4.89477	3.85389	2.36183	hsa-miR-3159
MIMAT0019714	1.91e-05	6.64e-06	4.68147	2.97506	2.36153	hsa-miR-4650-3p
MIMAT0005897	2e-05	6.97e-06	4.66988	2.92813	2.35938	hsa-miR-1245a
MIMAT0019071	3.2e-33	1.25e-35	16.8891	70.4529	2.35917	hsa-miR-4532
MIMAT0019016	9.65e-09	1.64e-09	6.45449	11.0395	2.35808	hsa-miR-4482-5p
MIMAT0018201	3.03e-06	8.82e-07	5.14531	4.92118	2.35772	hsa-miR-3926
MIMAT0022498	3.18e-06	9.3e-07	5.13361	4.87051	2.35699	hsa-miR-5704
MIMAT0022277	2.09e-07	4.69e-08	5.77731	7.76891	2.35669	hsa-miR-548at-5p
MIMAT0019220	2.37e-07	5.35e-08	5.75003	7.6417	2.35581	hsa-miR-3664-3p
MIMAT0018973	7.35e-06	2.32e-06	4.9266	3.9874	2.35227	hsa-miR-4451
MIMAT0019067	1.77e-05	6.04e-06	4.70403	3.06669	2.35067	hsa-miR-4528
MIMAT0019734	2.65e-07	6.07e-08	5.72361	7.51882	2.35031	hsa-miR-4659b-3p
MIMAT0016848	6.61e-06	2.07e-06	4.95252	4.09662	2.34893	hsa-miR-4293
MIMAT0000714	2.7e-05	9.75e-06	4.5899	2.60655	2.34541	hsa-miR-302b-5p
MIMAT0018954	4.56e-07	1.09e-07	5.60033	6.95017	2.3445	hsa-miR-548ae-3p
MIMAT0019062	2.96e-06	8.59e-07	5.15131	4.94716	2.3443	hsa-miR-4524a-5p
MIMAT0016853	2.16e-06	6.03e-07	5.22993	5.28984	2.34131	hsa-miR-4300
MIMAT0005886	5.18e-07	1.27e-07	5.56794	6.80205	2.34099	hsa-miR-1297
MIMAT0019977	2.58e-07	5.89e-08	5.72977	7.54747	2.33991	hsa-miR-4799-3p
MIMAT0019013	7.04e-08	1.43e-08	6.02132	8.92315	2.33913	hsa-miR-548ak
MIMAT0016903	2.59e-05	9.3e-06	4.60131	2.65217	2.33761	hsa-miR-4273
MIMAT0014985	7.56e-07	1.93e-07	5.47759	6.39185	2.33632	hsa-miR-3123
MIMAT0005896	1.97e-08	3.6e-09	6.29974	10.2739	2.33587	hsa-miR-1244
MIMAT0018203	1.86e-06	5.15e-07	5.26472	5.44263	2.33229	hsa-miR-676-5p
MIMAT0030981	1.26e-05	4.13e-06	4.79347	3.43304	2.32906	hsa-miR-8054
MIMAT0004512	4.18e-06	1.25e-06	5.06757	4.58607	2.32781	hsa-miR-100-3p
MIMAT0022468	2.53e-07	5.77e-08	5.73401	7.56717	2.32727	hsa-miR-5680
MIMAT0002875	1.35e-05	4.49e-06	4.77391	3.35249	2.32693	hsa-miR-504-5p
MIMAT0027517	2.5e-06	7.14e-07	5.19248	5.12621	2.32567	hsa-miR-6808-3p
MIMAT0000445	0.000117	4.94e-05	4.18842	1.05551	2.32476	hsa-miR-126-3p
MIMAT0025469	5.76e-06	1.79e-06	4.98606	4.23848	2.32344	hsa-miR-6506-3p
MIMAT0019943	1.12e-08	1.93e-09	6.42338	10.8847	2.32327	hsa-miR-4781-3p
MIMAT0000680	6.81e-05	2.7e-05	4.34103	1.63238	2.32264	hsa-miR-106b-5p
MIMAT0004510	5.77e-06	1.79e-06	4.98569	4.23692	2.32249	hsa-miR-96-3p
MIMAT0000737	3.36e-05	1.24e-05	4.53185	2.3757	2.32147	hsa-miR-382-5p
MIMAT0020541	3.91e-08	7.57e-09	6.15085	9.54722	2.32092	hsa-miR-5047
MIMAT0021045	1.35e-05	4.5e-06	4.77304	3.34893	2.32049	hsa-miR-5011-5p
MIMAT0000681	8.2e-05	3.33e-05	4.2881	1.43051	2.31804	hsa-miR-29c-3p
MIMAT0016905	1.41e-05	4.71e-06	4.76227	3.30467	2.31676	hsa-miR-4275
MIMAT0004923	4.7e-06	1.42e-06	5.03887	4.46323	2.3116	hsa-miR-875-3p
MIMAT0003386	9.99e-07	2.6e-07	5.41358	6.10379	2.30956	hsa-miR-376a-5p
MIMAT0022924	2.12e-07	4.76e-08	5.77425	7.75465	2.3081	hsa-miR-495-5p
MIMAT0001625	2.4e-05	8.55e-06	4.62135	2.7325	2.30776	hsa-miR-431-5p
MIMAT0022292	9.37e-08	1.95e-08	5.95851	8.62332	2.30667	hsa-miR-548au-3p
MIMAT0004568	2.33e-08	4.31e-09	6.26367	10.097	2.30037	hsa-miR-221-5p
MIMAT0001412	0.000193	8.63e-05	4.04394	0.52416	2.2996	hsa-miR-18b-5p
MIMAT0004612	8.96e-06	2.87e-06	4.87777	3.78281	2.29871	hsa-miR-186-3p
MIMAT0016850	5.28e-06	1.62e-06	5.00893	4.33562	2.29817	hsa-miR-4301
MIMAT0019876	0.000167	7.36e-05	4.08553	0.67562	2.29733	hsa-miR-3591-5p
MIMAT0011160	1.06e-06	2.79e-07	5.39871	6.0372	2.29717	hsa-miR-2116-5p
MIMAT0003265	1.8e-05	6.16e-06	4.69919	3.04702	2.29689	hsa-miR-597-5p
MIMAT0027435	8.8e-07	2.27e-07	5.44325	6.23702	2.29662	hsa-miR-6767-3p
MIMAT0004513	1.35e-05	4.5e-06	4.77296	3.34859	2.29584	hsa-miR-101-5p
MIMAT0003301	5.78e-05	2.23e-05	4.38791	1.81276	2.29517	hsa-miR-33b-5p
MIMAT0022299	1.53e-06	4.15e-07	5.31222	5.65228	2.29367	hsa-miR-5590-5p
MIMAT0018108	1.2e-06	3.18e-07	5.37017	5.90976	2.2923	hsa-miR-3681-5p
MIMAT0027534	5.39e-06	1.65e-06	5.00378	4.3137	2.28975	hsa-miR-6817-5p
MIMAT0019900	8.96e-06	2.86e-06	4.87841	3.7855	2.28552	hsa-miR-4756-3p
MIMAT0000077	1.86e-05	6.41e-06	4.68986	3.0091	2.28489	hsa-miR-22-3p
MIMAT0018957	7.56e-07	1.93e-07	5.47798	6.39358	2.28234	hsa-miR-4439
MIMAT0003318	1.32e-05	4.36e-06	4.78072	3.38049	2.28225	hsa-miR-648
MIMAT0003216	5.28e-06	1.62e-06	5.0088	4.33505	2.28195	hsa-miR-553
MIMAT0000439	1.15e-05	3.74e-06	4.81642	3.52782	2.28193	hsa-miR-153-3p
MIMAT0000759	6.92e-05	2.74e-05	4.33656	1.61525	2.28078	hsa-miR-148b-3p
MIMAT0004796	1.28e-08	2.25e-09	6.39264	10.7323	2.27949	hsa-miR-576-3p
MIMAT0005887	2.73e-05	9.86e-06	4.58714	2.59553	2.27696	hsa-miR-1299
MIMAT0018190	1.09e-06	2.85e-07	5.39374	6.015	2.27593	hsa-miR-3916
MIMAT0019697	5.54e-06	1.71e-06	4.9963	4.28193	2.27368	hsa-miR-4639-5p
MIMAT0019019	5.39e-05	2.06e-05	4.4073	1.88779	2.27297	hsa-miR-4485-3p
MIMAT0000087	6.26e-05	2.45e-05	4.36466	1.72313	2.27201	hsa-miR-30a-5p
MIMAT0003282	6.97e-19	1.55e-20	10.9422	36.0661	2.27134	hsa-miR-614
MIMAT0018354	8.11e-08	1.68e-08	5.98962	8.77159	2.27059	hsa-miR-548y
MIMAT0019907	6.68e-07	1.67e-07	5.50849	6.53165	2.26982	hsa-miR-4760-3p
MIMAT0004777	6.82e-06	2.15e-06	4.94444	4.06252	2.26726	hsa-miR-513a-3p
MIMAT0015025	4.73e-06	1.43e-06	5.03733	4.45664	2.26526	hsa-miR-3152-3p
MIMAT0019228	4.05e-07	9.53e-08	5.62852	7.07951	2.26298	hsa-miR-3925-3p
MIMAT0004556	1.93e-07	4.28e-08	5.79643	7.85831	2.26253	hsa-miR-10b-3p
MIMAT0000685	1.46e-05	4.9e-06	4.75311	3.26709	2.26222	hsa-miR-34b-5p
MIMAT0019794	5.92e-05	2.31e-05	4.37976	1.7813	2.26173	hsa-miR-4699-5p
MIMAT0025473	2.17e-06	6.07e-07	5.2283	5.28272	2.2562	hsa-miR-6508-3p
MIMAT0018117, MIMAT0018180, MIMAT0019009	5.31e-08	1.05e-08	6.08523	9.2301	2.25597	hsa-miR-3689a-5p, hsa-miR-3689b-5p, hsa-miR-3689e
MIMAT0004987	0.000138	5.92e-05	4.14189	0.88278	2.2513	hsa-miR-944
MIMAT0018974	1.96e-07	4.36e-08	5.7925	7.83993	2.25018	hsa-miR-4452
MIMAT0022471	1.5e-08	2.67e-09	6.35894	10.5656	2.24758	hsa-miR-548aw
MIMAT0005935	5.95e-08	1.19e-08	6.05998	9.10858	2.23978	hsa-miR-548i
MIMAT0000267	3.33e-12	2.17e-13	8.1173	19.8102	2.23881	hsa-miR-210-3p
MIMAT0026615	1.57e-05	5.3e-06	4.73487	3.19243	2.2365	hsa-miR-552-5p
MIMAT0019945	3.68e-06	1.09e-06	5.09842	4.71862	2.23616	hsa-miR-4782-3p
MIMAT0022291	3.83e-09	6.03e-10	6.65012	12.0214	2.23552	hsa-miR-548au-5p
MIMAT0001080	1.9e-05	6.58e-06	4.68376	2.98435	2.23211	hsa-miR-196b-5p
MIMAT0026609	1.31e-05	4.31e-06	4.78303	3.39001	2.23183	hsa-miR-520f-5p
MIMAT0018000	3.87e-05	1.45e-05	4.49391	2.226	2.2312	hsa-miR-23c
MIMAT0000761	2.2e-05	7.76e-06	4.64449	2.82561	2.22942	hsa-miR-324-5p
MIMAT0005870	7.93e-07	2.04e-07	5.4665	6.34178	2.22926	hsa-miR-1206
MIMAT0004763	1.07e-06	2.8e-07	5.39809	6.03443	2.2289	hsa-miR-488-3p
MIMAT0000729	0.000124	5.29e-05	4.17094	0.99046	2.22879	hsa-miR-376a-3p
MIMAT0022978	5.43e-06	1.67e-06	5.00148	4.30394	2.22485	hsa-miR-4743-3p
MIMAT0003232	1.59e-05	5.36e-06	4.73198	3.18062	2.22046	hsa-miR-568
MIMAT0026739	1.83e-06	5.02e-07	5.27013	5.46643	2.2202	hsa-miR-548f-5p
MIMAT0003339	5.73e-06	1.77e-06	4.98787	4.24617	2.2182	hsa-miR-421
MIMAT0018193	0.000121	5.13e-05	4.17869	1.01927	2.21693	hsa-miR-3919
MIMAT0003267	4.02e-05	1.52e-05	4.48301	2.18315	2.21561	hsa-miR-599
MIMAT0004600	2.68e-07	6.17e-08	5.72017	7.50288	2.21429	hsa-miR-144-5p
MIMAT0019802	1.59e-06	4.33e-07	5.30264	5.6099	2.21392	hsa-miR-4703-3p
MIMAT0004675	1.76e-05	6.01e-06	4.70523	3.07156	2.2111	hsa-miR-219a-2-3p
MIMAT0019235	3.53e-05	1.31e-05	4.51858	2.3232	2.21064	hsa-miR-4520-5p
MIMAT0022923	1e-08	1.71e-09	6.44639	10.9991	2.21063	hsa-miR-376b-5p
MIMAT0003242	3.34e-05	1.23e-05	4.53337	2.38168	2.20806	hsa-miR-577
MIMAT0017995	4.93e-07	1.2e-07	5.57944	6.85461	2.2057	hsa-miR-3616-5p
MIMAT0004514	8.49e-05	3.46e-05	4.27842	1.39379	2.2045	hsa-miR-29b-1-5p
MIMAT0003235	7.04e-06	2.22e-06	4.9366	4.02948	2.20187	hsa-miR-570-3p
MIMAT0001629	0.000118	5.01e-05	4.18485	1.04221	2.19963	hsa-miR-329-3p
MIMAT0000270	8.63e-05	3.54e-05	4.27309	1.37362	2.1991	hsa-miR-181a-3p
MIMAT0019952	2.93e-06	8.49e-07	5.15398	4.95874	2.19814	hsa-miR-2467-5p
MIMAT0019834	1.11e-06	2.92e-07	5.38875	5.99266	2.19678	hsa-miR-4720-3p
MIMAT0019694	0.000156	6.79e-05	4.10621	0.75139	2.19396	hsa-miR-4637
MIMAT0018098	6.51e-07	1.62e-07	5.51523	6.56221	2.19311	hsa-miR-3675-5p
MIMAT0021017	3.51e-07	8.19e-08	5.6605	7.22677	2.19243	hsa-miR-4999-5p
MIMAT0019897	1.15e-06	3.03e-07	5.38083	5.95732	2.19194	hsa-miR-499b-5p
MIMAT0019030	1.76e-07	3.87e-08	5.81718	7.95557	2.19178	hsa-miR-4495
MIMAT0024612	4.09e-06	1.22e-06	5.0735	4.61148	2.19128	hsa-miR-378j
MIMAT0000088	3.59e-05	1.33e-05	4.51406	2.30539	2.19121	hsa-miR-30a-3p
MIMAT0018116	4.62e-07	1.11e-07	5.59695	6.93471	2.19096	hsa-miR-3688-3p
MIMAT0000734	2.67e-05	9.62e-06	4.59295	2.61871	2.18793	hsa-miR-380-5p
MIMAT0016880	5.21e-11	4.53e-12	7.56911	16.8223	2.1877	hsa-miR-4259
MIMAT0022481	6.22e-06	1.95e-06	4.96688	4.15729	2.18194	hsa-miR-5689
MIMAT0019002	9.19e-05	3.78e-05	4.256	1.30899	2.18057	hsa-miR-4475
MIMAT0019222	4.61e-05	1.76e-05	4.44684	2.04158	2.17426	hsa-miR-3682-5p
MIMAT0022478	1.39e-05	4.63e-06	4.7664	3.32162	2.17347	hsa-miR-5687
MIMAT0021122	5.83e-05	2.26e-05	4.38537	1.80296	2.171	hsa-miR-5191
MIMAT0004975	4.27e-05	1.62e-05	4.4674	2.12196	2.17021	hsa-miR-509-3-5p
MIMAT0004798	7.83e-07	2.01e-07	5.46969	6.35614	2.16906	hsa-miR-548b-5p
MIMAT0018086	1.99e-05	6.93e-06	4.67132	2.93398	2.16899	hsa-miR-3664-5p
MIMAT0003163	2.15e-05	7.53e-06	4.65174	2.85483	2.16647	hsa-miR-539-5p
MIMAT0000438	5.88e-05	2.28e-05	4.38253	1.79198	2.16573	hsa-miR-152-3p
MIMAT0000256	3.25e-05	1.19e-05	4.54139	2.41346	2.16554	hsa-miR-181a-5p
MIMAT0019000	2.27e-05	8.04e-06	4.63613	2.79195	2.16427	hsa-miR-4473
MIMAT0019057	2.27e-06	6.42e-07	5.21597	5.22877	2.16421	hsa-miR-4520-3p
MIMAT0005828	4.62e-07	1.1e-07	5.5972	6.93586	2.16389	hsa-miR-1183
MIMAT0022264	2.32e-05	8.23e-06	4.63045	2.76908	2.16368	hsa-miR-548aq-3p
MIMAT0027643	2.97e-06	8.63e-07	5.15032	4.94286	2.16265	hsa-miR-6871-3p
MIMAT0031000	4.41e-36	8.6e-39	18.2093	77.6399	2.1604	hsa-miR-8073
MIMAT0004813	1.18e-05	3.87e-06	4.80856	3.49531	2.15833	hsa-miR-411-3p
MIMAT0003277	2.47e-05	8.81e-06	4.61406	2.70327	2.15794	hsa-miR-609
MIMAT0003281	8.96e-06	2.87e-06	4.87807	3.78408	2.15632	hsa-miR-613
MIMAT0003886	5.47e-05	2.1e-05	4.40318	1.87183	2.15604	hsa-miR-769-5p
MIMAT0022701	0.000118	4.97e-05	4.18677	1.04937	2.15432	hsa-miR-506-5p
MIMAT0004928	1.37e-05	4.55e-06	4.7705	3.33847	2.15233	hsa-miR-147b
MIMAT0005900	6.09e-05	2.38e-05	4.37234	1.75268	2.15221	hsa-miR-1248
MIMAT0004814	1.28e-05	4.21e-06	4.78852	3.4126	2.15117	hsa-miR-654-3p
MIMAT0004185	1.13e-05	3.68e-06	4.81999	3.5426	2.15095	hsa-miR-802
MIMAT0018941	9.07e-06	2.91e-06	4.87436	3.76861	2.1503	hsa-miR-4426
MIMAT0019920	1.01e-05	3.24e-06	4.84963	3.66559	2.149	hsa-miR-4768-5p
MIMAT0000727	7.41e-05	2.97e-05	4.31646	1.53845	2.14644	hsa-miR-374a-5p
MIMAT0004557	0.000108	4.51e-05	4.21168	1.14239	2.14593	hsa-miR-34a-3p
MIMAT0018938	3.64e-06	1.07e-06	5.10119	4.73053	2.14562	hsa-miR-548ac
MIMAT0028229	1.49e-06	4.05e-07	5.31742	5.67528	2.13929	hsa-miR-7159-3p
MIMAT0022255	4.42e-05	1.68e-05	4.45821	2.08598	2.13884	hsa-miR-4524b-5p
MIMAT0000442	0.000352	0.000165	3.87192	-0.0891	2.13646	hsa-miR-9-3p
MIMAT0019921	5.09e-06	1.54e-06	5.01946	4.38043	2.13514	hsa-miR-4768-3p
MIMAT0022485	5.64e-06	1.74e-06	4.9917	4.26243	2.13306	hsa-miR-4666b
MIMAT0000719	0.00016	7e-05	4.09858	0.72339	2.1329	hsa-miR-367-3p
MIMAT0019066	1.49e-05	5.03e-06	4.74701	3.24213	2.13001	hsa-miR-4527
MIMAT0000086	0.000559	0.000271	3.73661	-0.55636	2.126	hsa-miR-29a-3p
MIMAT0026613	1.83e-05	6.31e-06	4.69371	3.02474	2.12593	hsa-miR-510-3p
MIMAT0002851	8.32e-05	3.39e-05	4.28364	1.41358	2.12349	hsa-miR-517-5p
MIMAT0003293	2.39e-05	8.48e-06	4.62316	2.73979	2.12165	hsa-miR-624-5p
MIMAT0022712	6.67e-08	1.35e-08	6.03306	8.97937	2.12083	hsa-miR-1271-3p
MIMAT0004509	2.73e-05	9.88e-06	4.58659	2.59332	2.11824	hsa-miR-93-3p
MIMAT0005874	4.94e-05	1.89e-05	4.42949	1.97396	2.1169	hsa-miR-548e-3p
MIMAT0019204	3.15e-05	1.15e-05	4.5495	2.44565	2.11686	hsa-miR-3140-5p
MIMAT0028225	1.46e-06	3.95e-07	5.32278	5.69907	2.11582	hsa-miR-7157-3p
MIMAT0031074	3.77e-05	1.41e-05	4.50129	2.25505	2.11425	hsa-miR-450a-2-3p
MIMAT0004701	1.34e-05	4.43e-06	4.77688	3.3647	2.11281	hsa-miR-338-5p
MIMAT0004588	4.66e-06	1.4e-06	5.04152	4.47456	2.10994	hsa-miR-27b-5p
MIMAT0019906	8.1e-05	3.28e-05	4.29203	1.44544	2.10908	hsa-miR-4760-5p
MIMAT0019957	4.42e-35	1.2e-37	17.7261	75.0342	2.10786	hsa-miR-4787-3p
MIMAT0019911	2.58e-05	9.27e-06	4.60206	2.65516	2.10455	hsa-miR-4762-3p
MIMAT0000703	6.36e-05	2.5e-05	4.36006	1.70544	2.10433	hsa-miR-361-5p
MIMAT0015088	1.18e-06	3.12e-07	5.37399	5.92678	2.10357	hsa-miR-514b-3p
MIMAT0000428	0.000232	0.000105	3.99133	0.33438	2.10222	hsa-miR-135a-5p
MIMAT0004958	7.3e-05	2.91e-05	4.32166	1.5583	2.1021	hsa-miR-301b-3p
MIMAT0003393	8.28e-05	3.37e-05	4.28527	1.41978	2.1013	hsa-miR-425-5p
MIMAT0018996	1.88e-05	6.51e-06	4.6863	2.99468	2.10106	hsa-miR-4469
MIMAT0021038	0.000182	8.09e-05	4.06087	0.5857	2.10007	hsa-miR-548ap-3p
MIMAT0031013	1.13e-05	3.66e-06	4.8212	3.5476	2.0957	hsa-miR-8086
MIMAT0003338	1.99e-05	6.95e-06	4.67064	2.93122	2.09197	hsa-miR-660-5p
MIMAT0004506	0.000113	4.76e-05	4.19744	1.08916	2.08991	hsa-miR-33a-3p
MIMAT0021029	3.05e-05	1.11e-05	4.55864	2.48197	2.08914	hsa-miR-548ao-5p
MIMAT0003250	7.34e-05	2.94e-05	4.31961	1.55045	2.08876	hsa-miR-585-3p
MIMAT0019976	3.65e-05	1.36e-05	4.50985	2.28875	2.08828	hsa-miR-4799-5p
MIMAT0028227	1.31e-05	4.33e-06	4.78191	3.38538	2.08807	hsa-miR-7158-3p
MIMAT0004779	4.47e-05	1.7e-05	4.45559	2.07575	2.08788	hsa-miR-509-5p
MIMAT0004801	2.59e-05	9.3e-06	4.60121	2.65176	2.08699	hsa-miR-590-3p
MIMAT0009197	4.04e-06	1.2e-06	5.07629	4.62349	2.0837	hsa-miR-205-3p
MIMAT0015015	8.96e-06	2.86e-06	4.87841	3.78552	2.08345	hsa-miR-3144-3p
MIMAT0000075	0.000814	0.000405	3.62363	-0.9361	2.08263	hsa-miR-20a-5p
MIMAT0019716	6.83e-05	2.71e-05	4.33996	1.62829	2.08263	hsa-miR-4652-5p
MIMAT0005904	2.18e-06	6.13e-07	5.22635	5.27419	2.08227	hsa-miR-1253
MIMAT0015046	1.13e-05	3.68e-06	4.81992	3.54231	2.08076	hsa-miR-3171
MIMAT0019076	1.13e-05	3.67e-06	4.82045	3.54452	2.07981	hsa-miR-548am-3p
MIMAT0016858	2.24e-06	6.31e-07	5.21984	5.24567	2.07761	hsa-miR-4306
MIMAT0004959	5.52e-05	2.13e-05	4.4001	1.85989	2.07595	hsa-miR-216b-5p
MIMAT0018187	1.47e-05	4.94e-06	4.75116	3.25911	2.07576	hsa-miR-3913-5p
MIMAT0016871	2.51e-05	8.98e-06	4.6097	2.68576	2.07418	hsa-miR-4320
MIMAT0028234	6.5e-05	2.56e-05	4.35391	1.68181	2.07288	hsa-miR-7162-5p
MIMAT0022692	2.83e-05	1.02e-05	4.57812	2.5595	2.07168	hsa-miR-181b-3p
MIMAT0018197	1.92e-05	6.66e-06	4.68084	2.97252	2.07105	hsa-miR-3922-3p
MIMAT0000276	2.55e-05	9.15e-06	4.60511	2.66738	2.0703	hsa-miR-219a-5p
MIMAT0015086	2.45e-06	6.96e-07	5.19827	5.15145	2.07017	hsa-miR-3201
MIMAT0004901	6.51e-05	2.57e-05	4.35287	1.67779	2.06836	hsa-miR-298
MIMAT0030994	3.16e-05	1.16e-05	4.54869	2.44243	2.06816	hsa-miR-8067
MIMAT0016887	3.09e-05	1.13e-05	4.55453	2.46563	2.06722	hsa-miR-4325
MIMAT0019047	1.6e-05	5.42e-06	4.7296	3.1709	2.06666	hsa-miR-4510
MIMAT0003389	2.16e-05	7.6e-06	4.64949	2.84576	2.06629	hsa-miR-542-3p
MIMAT0022280	1.05e-05	3.38e-06	4.83976	3.62457	2.06563	hsa-miR-5582-3p
MIMAT0026620	8.74e-05	3.59e-05	4.26946	1.35986	2.0654	hsa-miR-598-5p
MIMAT0026640	1.91e-05	6.6e-06	4.68285	2.98066	2.06501	hsa-miR-670-3p
MIMAT0005877	3.56e-05	1.32e-05	4.51675	2.316	2.06404	hsa-miR-1286
MIMAT0022713	5.3e-22	6.61e-24	12.2431	43.7445	2.05707	hsa-miR-1185-2-3p
MIMAT0003879	7.4e-05	2.97e-05	4.31706	1.54074	2.05437	hsa-miR-758-3p
MIMAT0022722, MIMAT0022733, MIMAT0022739	2.91e-05	1.06e-05	4.57069	2.5299	2.05349	hsa-miR-548g-5p, hsa-miR-548x-5p, hsa-miR-548aj-5p
MIMAT0000730	0.000561	0.000272	3.73502	-0.56179	2.05111	hsa-miR-377-3p
MIMAT0000456	0.000347	0.000162	3.87688	-0.07173	2.04825	hsa-miR-186-5p
MIMAT0018196	2.25e-05	7.97e-06	4.63823	2.80036	2.04809	hsa-miR-3921
MIMAT0030980	8.32e-05	3.39e-05	4.28368	1.41373	2.0456	hsa-miR-8053
MIMAT0005907	0.000231	0.000105	3.99333	0.34154	2.04508	hsa-miR-1256
MIMAT0019054	0.000116	4.9e-05	4.19011	1.06181	2.04487	hsa-miR-4517
MIMAT0021035	0.000164	7.19e-05	4.09155	0.69766	2.04243	hsa-miR-5007-5p
MIMAT0019052	6.62e-09	1.09e-09	6.53445	11.4389	2.0416	hsa-miR-4515
MIMAT0004511	0.00016	6.98e-05	4.09907	0.72519	2.04041	hsa-miR-99a-3p
MIMAT0018983	2.06e-05	7.22e-06	4.66163	2.89477	2.03602	hsa-miR-4461
MIMAT0025459	7.18e-05	2.87e-05	4.32583	1.57421	2.03569	hsa-miR-6501-3p
MIMAT0000429	0.000178	7.89e-05	4.06738	0.60938	2.03543	hsa-miR-137
MIMAT0004927	1.97e-05	6.84e-06	4.67463	2.94736	2.03341	hsa-miR-708-3p
MIMAT0019218	8.19e-05	3.32e-05	4.28889	1.4335	2.03318	hsa-miR-3194-3p
MIMAT0015008	3.18e-06	9.28e-07	5.13411	4.87265	2.03133	hsa-miR-3140-3p
MIMAT0022501	7.35e-05	2.95e-05	4.31879	1.54733	2.0277	hsa-miR-5707
MIMAT0004489	0.000355	0.000166	3.86975	-0.09671	2.02391	hsa-miR-16-1-3p
MIMAT0004702	3.16e-05	1.16e-05	4.54861	2.44213	2.02316	hsa-miR-339-3p
MIMAT0019211	7.88e-22	1.01e-23	12.1715	43.3219	2.02264	hsa-miR-3158-5p
MIMAT0001621	0.000179	7.96e-05	4.06517	0.60135	2.02071	hsa-miR-369-5p
MIMAT0019081	5.47e-05	2.1e-05	4.40289	1.87072	2.01984	hsa-miR-4538
MIMAT0003290	5.9e-05	2.29e-05	4.38131	1.78727	2.01908	hsa-miR-621
MIMAT0005950	0.000108	4.51e-05	4.21125	1.14078	2.01657	hsa-miR-1306-3p
MIMAT0004805	0.000122	5.21e-05	4.1747	1.00443	2.016	hsa-miR-616-3p
MIMAT0005908	0.000187	8.35e-05	4.05274	0.55611	2.01591	hsa-miR-1257
MIMAT0015081	9.42e-05	3.89e-05	4.2488	1.28184	2.01539	hsa-miR-548x-3p
MIMAT0026744	2.99e-05	1.08e-05	4.56445	2.50506	2.01422	hsa-miR-1252-3p
MIMAT0025843	0.000105	4.37e-05	4.21956	1.17193	2.00693	hsa-miR-6715b-3p
MIMAT0015087	5.23e-08	1.03e-08	6.08954	9.25085	2.00622	hsa-miR-514b-5p
MIMAT0015020	1.91e-05	6.61e-06	4.68241	2.97887	2.00526	hsa-miR-548v
MIMAT0019962	0.00013	5.58e-05	4.157	0.93873	2.00515	hsa-miR-4790-3p
MIMAT0022947	4.4e-27	3.43e-29	14.3003	55.7893	2.00424	hsa-miR-1238-5p
MIMAT0019725	1.46e-05	4.93e-06	4.75186	3.26199	2.00416	hsa-miR-4658
MIMAT0019221	6.01e-05	2.34e-05	4.37607	1.76705	2.00414	hsa-miR-3677-5p
MIMAT0027607	0.00029	0.000134	3.92742	0.10646	2.00181	hsa-miR-6853-3p
MIMAT0025850	2.66e-06	7.65e-07	5.17713	5.05931	2.00174	hsa-miR-6719-3p
MIMAT0032026	0.000133	5.7e-05	4.15162	0.9188	2.00059	hsa-miR-301b-5p

## Sheet: GSE113486-down
ID	adj.P.Val	P.Value	t	B	logFC	miRNA_ID_LIST
MIMAT0004602	4.41e-21	7.22e-23	-11.8423	41.3787	-3.13727	hsa-miR-125a-3p
MIMAT0004592	8.57e-10	1.11e-10	-6.97462	13.683	-3.13067	hsa-miR-125b-1-3p
MIMAT0015017	3.38e-13	1.74e-14	-8.56386	22.2989	-2.68765	hsa-miR-1273c
MIMAT0025458	1.05e-09	1.39e-10	-6.93116	13.4582	-2.62671	hsa-miR-6501-5p
MIMAT0019710	3.74e-20	7.29e-22	-11.4548	39.0899	-2.58121	hsa-miR-4648
MIMAT0026481	5.11e-14	2.09e-15	-8.93351	24.3898	-2.50419	hsa-miR-134-3p
MIMAT0019015	4.32e-09	6.84e-10	-6.62554	11.8972	-2.44091	hsa-miR-4481
MIMAT0019852	2.28e-38	3.56e-41	-19.2309	83.0509	-2.42686	hsa-miR-4730
MIMAT0027555	3.97e-11	3.38e-12	-7.62266	17.1105	-2.34809	hsa-miR-6827-3p
MIMAT0005866	5.1e-21	8.76e-23	-11.81	41.1877	-2.33211	hsa-miR-1203
MIMAT0003240	1.49e-21	2.05e-23	-12.0532	42.6236	-2.30983	hsa-miR-575
MIMAT0018164	6.94e-07	1.76e-07	-5.49786	6.4835	-2.28865	hsa-miR-3713
MIMAT0027614	1.22e-14	4.23e-16	-9.2095	25.9665	-2.27129	hsa-miR-6857-5p
MIMAT0021033	3.01e-10	3.36e-11	-7.19843	14.8512	-2.18579	hsa-miR-5006-5p
MIMAT0027363	6.21e-09	1.02e-09	-6.54793	11.5065	-2.11185	hsa-miR-6731-5p
MIMAT0026554	3.96e-05	1.49e-05	-4.48744	2.20056	-2.02637	hsa-miR-433-5p

## Sheet: GSE106817-up
ID	adj.P.Val	P.Value	t	B	logFC	miRNA_ID_LIST
MIMAT0000461	1.03e-119	1.28e-121	24.6215	266.821	6.21629	hsa-miR-195-5p
MIMAT0005898	3.05e-61	1.47e-62	17.1074	131.318	5.82043	hsa-miR-1246
MIMAT0000069	3.33e-81	9.48e-83	19.912	177.619	5.57855	hsa-miR-16-5p
MIMAT0000278	1.54e-94	2.76e-96	21.6341	208.677	5.26915	hsa-miR-221-3p
MIMAT0005880	9.95e-65	4.29e-66	17.6238	139.424	5.2598	hsa-miR-1290
MIMAT0000440	1.14e-61	5.43e-63	17.1714	132.312	5.12854	hsa-miR-191-5p
MIMAT0000062	1.36e-66	5.24e-68	17.8982	143.809	4.96557	hsa-let-7a-5p
MIMAT0015072	4.42e-71	1.58e-72	18.5335	154.172	4.90704	hsa-miR-320e
MIMAT0019025	1.67e-66	6.52e-68	17.8846	143.592	4.65057	hsa-miR-4490
MIMAT0004597	1.91e-66	7.53e-68	17.8757	143.448	4.64611	hsa-miR-140-3p
MIMAT0004514	1.57e-55	9.7e-57	16.2291	117.985	4.47852	hsa-miR-29b-1-5p
MIMAT0001631	1.38e-44	1.47e-45	14.4192	92.3809	4.42737	hsa-miR-451a
MIMAT0004697	6.97e-71	2.55e-72	18.5048	153.697	4.33379	hsa-miR-151a-5p
MIMAT0000100	7.35e-53	5.13e-54	15.8043	111.746	4.32054	hsa-miR-29b-3p
MIMAT0006764	1.17e-55	7.16e-57	16.2494	118.287	4.27621	hsa-miR-320d
MIMAT0022497	1.52e-56	9.13e-58	16.3868	120.336	4.22543	hsa-miR-5692b
MIMAT0019901	3.57e-45	3.67e-46	14.5214	93.758	4.21644	hsa-miR-4757-5p
MIMAT0023698	2.99e-41	3.7e-42	13.8291	84.5971	4.16541	hsa-miR-6073
MIMAT0003252	1.81e-51	1.33e-52	15.5799	108.507	4.15822	hsa-miR-586
MIMAT0019223	1.5e-57	8.71e-59	16.5424	122.675	4.13244	hsa-miR-3688-5p
MIMAT0019935	4.79e-58	2.69e-59	16.6197	123.843	4.11432	hsa-miR-4777-3p
MIMAT0000097	2.37e-45	2.41e-46	14.5524	94.1777	4.11374	hsa-miR-99a-5p
MIMAT0000065	6.06e-47	5.65e-48	14.8258	97.9083	4.09922	hsa-let-7d-5p
MIMAT0000425	9.05e-47	8.5e-48	14.7963	97.5024	4.09408	hsa-miR-130a-3p
MIMAT0010214	1.22e-43	1.37e-44	14.2531	90.1616	4.09017	hsa-miR-151b
MIMAT0000101	1.27e-45	1.27e-46	14.5991	94.811	4.08162	hsa-miR-103a-3p
MIMAT0000096	6.21e-50	4.89e-51	15.3284	104.922	4.07061	hsa-miR-98-5p
MIMAT0000071	6.79e-60	3.55e-61	16.9023	128.152	4.03474	hsa-miR-17-3p
MIMAT0003254	4.24e-49	3.58e-50	15.1878	102.94	4.03297	hsa-miR-548b-3p
MIMAT0002864	1.21e-41	1.46e-42	13.9001	85.5184	3.96661	hsa-miR-518d-3p
MIMAT0000064	4.07e-45	4.2e-46	14.5115	93.6239	3.91586	hsa-let-7c-5p
MIMAT0000067	8.65e-50	6.88e-51	15.3044	104.583	3.88832	hsa-let-7f-5p
MIMAT0000082	6.47e-40	8.55e-41	13.5863	81.4764	3.88483	hsa-miR-26a-5p
MIMAT0001413	3.28e-44	3.57e-45	14.3533	91.4979	3.868	hsa-miR-20b-5p
MIMAT0003255	2.9e-59	1.56e-60	16.8059	126.676	3.84945	hsa-miR-588
MIMAT0003253	1.37e-57	7.92e-59	16.5486	122.769	3.84464	hsa-miR-587
MIMAT0000083	4.48e-45	4.64e-46	14.5042	93.5253	3.83079	hsa-miR-26b-5p
MIMAT0002869	2.14e-51	1.59e-52	15.5677	108.332	3.829	hsa-miR-519a-3p
MIMAT0004809	7.42e-66	3.01e-67	17.7897	142.069	3.81685	hsa-miR-628-5p
MIMAT0019741	8.12e-47	7.6e-48	14.8044	97.6141	3.80426	hsa-miR-4666a-5p
MIMAT0019014	2.73e-35	4.55e-36	12.7139	70.6677	3.80014	hsa-miR-4480
MIMAT0004505	5.95e-48	5.36e-49	14.9953	100.251	3.74774	hsa-miR-32-3p
MIMAT0024615	1.56e-89	3.7e-91	20.9939	196.91	3.73628	hsa-miR-6131
MIMAT0000104	1.93e-38	2.8e-39	13.312	78.0103	3.72576	hsa-miR-107
MIMAT0015018	2.93e-49	2.43e-50	15.2152	103.326	3.67568	hsa-miR-3146
MIMAT0004700	8.87e-57	5.29e-58	16.423	120.879	3.67349	hsa-miR-331-5p
MIMAT0002888	3.9e-55	2.46e-56	16.1666	117.058	3.63748	hsa-miR-532-5p
MIMAT0016844	4.18e-41	5.2e-42	13.803	84.2588	3.6314	hsa-miR-4295
MIMAT0002866	7.01e-50	5.55e-51	15.3195	104.796	3.62607	hsa-miR-517c-3p
MIMAT0000079	6.05e-35	1.03e-35	12.6463	69.857	3.61368	hsa-miR-24-1-5p
MIMAT0000099	8.89e-42	1.07e-42	13.9242	85.8315	3.60639	hsa-miR-101-3p
MIMAT0004594	5.24e-62	2.45e-63	17.2223	133.104	3.59971	hsa-miR-132-5p
MIMAT0005893	9.7e-45	1.02e-45	14.446	92.7415	3.58805	hsa-miR-1305
MIMAT0022259	1.92e-202	1.5e-205	33.2648	459.563	3.57582	hsa-miR-5100
MIMAT0003220	7.88e-64	3.53e-65	17.4912	137.324	3.56419	hsa-miR-556-5p
MIMAT0000252	2.41e-45	2.46e-46	14.5508	94.1551	3.55703	hsa-miR-7-5p
MIMAT0000436	2.16e-41	2.65e-42	13.8548	84.9294	3.55228	hsa-miR-144-3p
MIMAT0004681	3.83e-39	5.27e-40	13.4439	79.6686	3.54824	hsa-miR-26a-2-3p
MIMAT0035704	1.15e-63	5.24e-65	17.4664	136.932	3.543	hsa-miR-548bb-3p
MIMAT0000077	9.79e-44	1.09e-44	14.2698	90.3832	3.54074	hsa-miR-22-3p
MIMAT0002883	3.62e-61	1.79e-62	17.0949	131.124	3.53651	hsa-miR-514a-3p
MIMAT0003329	2.98e-35	5.01e-36	12.7059	70.5723	3.53007	hsa-miR-411-5p
MIMAT0027627	4.99e-40	6.55e-41	13.607	81.7401	3.51696	hsa-miR-6863
MIMAT0002882	5.56e-48	4.99e-49	15.0004	100.322	3.51234	hsa-miR-510-5p
MIMAT0000074	2.97e-32	5.9e-33	12.1094	63.555	3.49967	hsa-miR-19b-3p
MIMAT0019230	7.56e-49	6.49e-50	15.1458	102.351	3.49629	hsa-miR-3942-3p
MIMAT0003238	2.71e-44	2.91e-45	14.3684	91.6999	3.4924	hsa-miR-573
MIMAT0000418	3.12e-61	1.52e-62	17.1053	131.286	3.48542	hsa-miR-23b-3p
MIMAT0016885	2.78e-55	1.73e-56	16.1902	117.408	3.45761	hsa-miR-4255
MIMAT0000098	5.11e-36	8.29e-37	12.8538	72.3584	3.45481	hsa-miR-100-5p
MIMAT0019727	3.07e-44	3.33e-45	14.3585	91.5677	3.44721	hsa-miR-4659a-3p
MIMAT0000419	2.04e-38	2.97e-39	13.3073	77.9504	3.44554	hsa-miR-27b-3p
MIMAT0019875	9.9e-40	1.32e-40	13.5522	81.0417	3.43576	hsa-miR-4744
MIMAT0019232	4.2e-34	7.55e-35	12.4801	67.88	3.43206	hsa-miR-4423-5p
MIMAT0000070	1.72e-31	3.52e-32	11.9544	61.7816	3.41377	hsa-miR-17-5p
MIMAT0000279	6.47e-34	1.18e-34	12.4427	67.4383	3.41118	hsa-miR-222-3p
MIMAT0004698	1.56e-60	7.92e-62	16.9992	129.644	3.4079	hsa-miR-135b-3p
MIMAT0000274	1.78e-44	1.91e-45	14.3995	92.1172	3.40443	hsa-miR-217
MIMAT0000068	1.89e-38	2.73e-39	13.3139	78.0336	3.40411	hsa-miR-15a-5p
MIMAT0002868	4.13e-48	3.65e-49	15.0227	100.632	3.39521	hsa-miR-522-3p
MIMAT0002873	5.64e-38	8.44e-39	13.2243	76.9143	3.39489	hsa-miR-502-5p
MIMAT0000421	4.68e-34	8.43e-35	12.4708	67.7704	3.38765	hsa-miR-122-5p
MIMAT0000072	9.09e-35	1.57e-35	12.6114	69.4405	3.37845	hsa-miR-18a-5p
MIMAT0022500	8.66e-52	6.28e-53	15.6319	109.253	3.36762	hsa-miR-5706
MIMAT0019925	1.98e-31	4.06e-32	11.9419	61.6403	3.35413	hsa-miR-4771
MIMAT0000066	1.2e-38	1.71e-39	13.3511	78.5005	3.34273	hsa-let-7e-5p
MIMAT0003258	4.36e-49	3.7e-50	15.1855	102.908	3.33746	hsa-miR-590-5p
MIMAT0000281	5.77e-34	1.05e-34	12.4525	67.5539	3.33741	hsa-miR-224-5p
MIMAT0019969	2.36e-28	5.81e-29	11.2919	54.4355	3.32128	hsa-miR-4795-3p
MIMAT0000434	3.01e-36	4.82e-37	12.898	72.8965	3.31284	hsa-miR-142-3p
MIMAT0022265	5.4e-33	1.04e-33	12.2585	65.281	3.31241	hsa-miR-548ar-5p
MIMAT0018093	8.59e-52	6.2e-53	15.6328	109.267	3.30763	hsa-miR-3670
MIMAT0003287	3.43e-55	2.15e-56	16.1756	117.192	3.30706	hsa-miR-618
MIMAT0002848	2.99e-30	6.67e-31	11.6953	58.8639	3.29842	hsa-miR-518c-3p
MIMAT0004507	6.59e-39	9.3e-40	13.3992	79.1053	3.29585	hsa-miR-92a-1-5p
MIMAT0003331	2.32e-31	4.85e-32	11.9265	61.465	3.29469	hsa-miR-655-3p
MIMAT0031893	1.85e-36	2.95e-37	12.9381	73.3847	3.28916	hsa-miR-181b-2-3p
MIMAT0017997	1.74e-33	3.23e-34	12.3575	66.4369	3.28773	hsa-miR-3617-5p
MIMAT0019236	3.98e-34	7.13e-35	12.4848	67.9362	3.27088	hsa-miR-4529-5p
MIMAT0002850	1.15e-33	2.1e-34	12.3941	66.8661	3.27015	hsa-miR-524-3p
MIMAT0022288	4.96e-39	6.86e-40	13.4232	79.4075	3.26949	hsa-miR-5586-3p
MIMAT0011157	3.45e-37	5.29e-38	13.0771	75.0904	3.2609	hsa-miR-2114-3p
MIMAT0003286	3.82e-48	3.37e-49	15.0284	100.712	3.25943	hsa-miR-617
MIMAT0019873	1.25e-38	1.78e-39	13.348	78.4609	3.25614	hsa-miR-4742-3p
MIMAT0004688	3.67e-38	5.46e-39	13.259	77.347	3.25289	hsa-miR-374a-3p
MIMAT0019929	4.16e-48	3.69e-49	15.0219	100.621	3.24744	hsa-miR-4774-5p
MIMAT0003219	1.19e-48	1.04e-49	15.112	101.878	3.24131	hsa-miR-555
MIMAT0004699	5.3e-49	4.53e-50	15.1713	102.709	3.23653	hsa-miR-148b-5p
MIMAT0003260	3.29e-38	4.85e-39	13.2683	77.4638	3.23596	hsa-miR-592
MIMAT0019746	5.99e-36	9.76e-37	12.8404	72.1962	3.23594	hsa-miR-4668-3p
MIMAT0026623	2.75e-49	2.26e-50	15.2205	103.399	3.23041	hsa-miR-627-3p
MIMAT0003288	1.18e-52	8.3e-54	15.7712	111.266	3.22934	hsa-miR-619-3p
MIMAT0004768	5.71e-53	3.96e-54	15.8219	112.002	3.22773	hsa-miR-497-3p
MIMAT0004913	2.68e-50	2.05e-51	15.3892	105.784	3.22195	hsa-miR-891b
MIMAT0003333	7.65e-54	5.13e-55	15.9613	114.037	3.21868	hsa-miR-549a
MIMAT0026606	5.44e-40	7.16e-41	13.6	81.6517	3.21174	hsa-miR-511-3p
MIMAT0019785	1.18e-54	7.61e-56	16.0905	115.934	3.20975	hsa-miR-4693-3p
MIMAT0002849	6e-33	1.16e-33	12.2487	65.1674	3.19953	hsa-miR-524-5p
MIMAT0002870	1.66e-50	1.25e-51	15.4239	106.277	3.19833	hsa-miR-499a-5p
MIMAT0000433	1.49e-31	3.03e-32	11.9676	61.9318	3.19768	hsa-miR-142-5p
MIMAT0002876	1.09e-35	1.79e-36	12.7906	71.5933	3.19137	hsa-miR-505-3p
MIMAT0000688	1.92e-38	2.78e-39	13.3126	78.0168	3.1783	hsa-miR-301a-3p
MIMAT0018982	8.06e-26	2.28e-26	10.7311	48.5177	3.17677	hsa-miR-4460
MIMAT0019751	5.18e-39	7.21e-40	13.4192	79.3575	3.16671	hsa-miR-4670-3p
MIMAT0018095	5.8e-64	2.56e-65	17.5116	137.647	3.15843	hsa-miR-3672
MIMAT0018112	8.33e-64	3.77e-65	17.4872	137.261	3.15332	hsa-miR-3684
MIMAT0018094	3.41e-61	1.67e-62	17.0993	131.191	3.15152	hsa-miR-3671
MIMAT0019805	1.12e-53	7.63e-55	15.9344	113.642	3.15132	hsa-miR-4705
MIMAT0019972	3.5e-30	7.92e-31	11.6801	58.6938	3.15031	hsa-miR-4797-5p
MIMAT0015060	5.61e-41	7.07e-42	13.7793	83.953	3.1492	hsa-miR-548w
MIMAT0027581	5.33e-41	6.69e-42	13.7835	84.007	3.14379	hsa-miR-6839-3p
MIMAT0019831	5.29e-47	4.91e-48	14.8359	98.0477	3.14268	hsa-miR-4718
MIMAT0000435	4.77e-32	9.58e-33	12.0674	63.0731	3.1378	hsa-miR-143-3p
MIMAT0018078	6.82e-59	3.75e-60	16.7488	125.805	3.13667	hsa-miR-3658
MIMAT0019203	8.49e-66	3.48e-67	17.7807	141.925	3.13501	hsa-miR-3136-3p
MIMAT0019959	1.64e-26	4.54e-27	10.8852	50.1163	3.13368	hsa-miR-4789-5p
MIMAT0003279	8.48e-33	1.65e-33	12.2189	64.8212	3.13078	hsa-miR-611
MIMAT0015056	4.97e-62	2.3e-63	17.2262	133.165	3.12664	hsa-miR-3179
MIMAT0004683	1.3e-35	2.16e-36	12.7753	71.4082	3.12641	hsa-miR-362-3p
MIMAT0019816	3.73e-56	2.27e-57	16.3261	119.43	3.12331	hsa-miR-4711-5p
MIMAT0004513	3.68e-32	7.37e-33	12.0901	63.3338	3.1205	hsa-miR-101-5p
MIMAT0003251	1.39e-28	3.39e-29	11.3411	54.9684	3.11469	hsa-miR-548a-3p
MIMAT0015012	1.57e-54	1.01e-55	16.0712	115.649	3.10977	hsa-miR-3143
MIMAT0019730	7.09e-38	1.06e-38	13.2058	76.6839	3.10743	hsa-miR-4661-3p
MIMAT0000449	3.37e-28	8.42e-29	11.2577	54.0675	3.10169	hsa-miR-146a-5p
MIMAT0000090	3.28e-28	8.18e-29	11.2605	54.0967	3.0951	hsa-miR-32-5p
MIMAT0000646	1.49e-31	3.02e-32	11.9677	61.9337	3.09305	hsa-miR-155-5p
MIMAT0019924	8.11e-46	8.09e-47	14.6323	95.2616	3.09276	hsa-miR-4770
MIMAT0027629	4.41e-31	9.3e-32	11.8694	60.8182	3.09124	hsa-miR-6864-3p
MIMAT0019218	3.53e-33	6.67e-34	12.296	65.7174	3.08344	hsa-miR-3194-3p
MIMAT0019690	3.41e-22	1.13e-22	9.88329	40.1003	3.08192	hsa-miR-4633-3p
MIMAT0019748	3.44e-39	4.7e-40	13.4529	79.7822	3.08173	hsa-miR-219b-3p
MIMAT0027579	4.68e-44	5.12e-45	14.3264	91.1381	3.07918	hsa-miR-6838-3p
MIMAT0000089	4.69e-27	1.26e-27	11.006	51.3841	3.07615	hsa-miR-31-5p
MIMAT0002867	1.35e-33	2.49e-34	12.3797	66.697	3.07308	hsa-miR-520h
MIMAT0022484	3.7e-34	6.62e-35	12.4911	68.0109	3.07292	hsa-miR-5692a
MIMAT0003285	6.84e-40	9.07e-41	13.5817	81.4178	3.06962	hsa-miR-548c-3p
MIMAT0002172	1.95e-34	3.44e-35	12.546	68.6613	3.06832	hsa-miR-376b-3p
MIMAT0016902	4.92e-42	5.86e-43	13.9698	86.4266	3.06808	hsa-miR-4272
MIMAT0022965	1.18e-46	1.13e-47	14.7759	97.2223	3.06753	hsa-miR-3606-3p
MIMAT0000075	1.81e-27	4.77e-28	11.097	52.3481	3.06621	hsa-miR-20a-5p
MIMAT0004549	6.08e-44	6.71e-45	14.3063	90.8704	3.06334	hsa-miR-148a-5p
MIMAT0019763	1.09e-42	1.27e-43	14.0859	87.9499	3.05955	hsa-miR-4679
MIMAT0019078	2.96e-51	2.21e-52	15.5445	108	3.05078	hsa-miR-4536-5p
MIMAT0003321	4.83e-37	7.44e-38	13.0497	74.7529	3.04726	hsa-miR-651-5p
MIMAT0004917	1.27e-47	1.15e-48	14.9403	99.4884	3.04358	hsa-miR-888-3p
MIMAT0000691	4.3e-28	1.08e-28	11.2348	53.8212	3.04258	hsa-miR-130b-3p
MIMAT0019742	2.31e-35	3.85e-36	12.7276	70.8335	3.04177	hsa-miR-4666a-3p
MIMAT0026610	4e-36	6.46e-37	12.8741	72.6056	3.03726	hsa-miR-519d-5p
MIMAT0004685	3.7e-38	5.5e-39	13.2583	77.3388	3.03715	hsa-miR-302d-5p
MIMAT0027677	1.04e-46	9.81e-48	14.7859	97.3602	3.03455	hsa-miR-6888-3p
MIMAT0004567	4.37e-48	3.9e-49	15.0179	100.566	3.03185	hsa-miR-219a-1-3p
MIMAT0018950	1.03e-22	3.3e-23	10.0097	41.3146	3.02951	hsa-miR-4434
MIMAT0014998	1.38e-60	6.89e-62	17.0082	129.783	3.02932	hsa-miR-3133
MIMAT0000063	1.84e-30	4.01e-31	11.7405	59.3689	3.02768	hsa-let-7b-5p
MIMAT0027589	3.4e-38	5.03e-39	13.2654	77.4274	3.02735	hsa-miR-6844
MIMAT0022285	5.48e-46	5.4e-47	14.6618	95.6633	3.02473	hsa-miR-5585-5p
MIMAT0003885	1.41e-51	1.03e-52	15.5978	108.763	3.02259	hsa-miR-454-3p
MIMAT0005879	3.62e-33	6.86e-34	12.2935	65.689	3.01847	hsa-miR-1289
MIMAT0014983	1.04e-46	9.88e-48	14.7854	97.3531	3.01799	hsa-miR-3121-3p
MIMAT0001532	6.21e-28	1.58e-28	11.1998	53.4455	3.01781	hsa-miR-448
MIMAT0004749	3.11e-30	6.96e-31	11.6915	58.8218	3.01456	hsa-miR-424-3p
MIMAT0016898	2.96e-34	5.25e-35	12.5105	68.2404	3.01292	hsa-miR-4263
MIMAT0004490	4.18e-27	1.12e-27	11.017	51.5	3.00832	hsa-miR-19a-5p
MIMAT0019714	2.9e-27	7.75e-28	11.0518	51.8681	3.00714	hsa-miR-4650-3p
MIMAT0001536	4.49e-30	1.02e-30	11.6576	58.4438	3.00628	hsa-miR-429
MIMAT0005793	2.64e-55	1.63e-56	16.1941	117.466	3.0036	hsa-miR-320c
MIMAT0003269	9.54e-38	1.44e-38	13.1814	76.3813	3.00101	hsa-miR-601
MIMAT0000682	1.76e-30	3.82e-31	11.7449	59.4178	3.001	hsa-miR-200a-3p
MIMAT0003317	5.23e-29	1.24e-29	11.4327	55.9654	2.99685	hsa-miR-647
MIMAT0018195	2.59e-28	6.4e-29	11.2829	54.3391	2.98805	hsa-miR-3920
MIMAT0019036	3.65e-39	5.01e-40	13.448	79.7203	2.98756	hsa-miR-4500
MIMAT0002831, MIMAT0005449, MIMAT0005450, MIMAT0005451, MIMAT0005452, MIMAT0005454	2.71e-30	6.04e-31	11.7042	58.9634	2.98481	hsa-miR-519c-5p, hsa-miR-523-5p, hsa-miR-518e-5p, hsa-miR-522-5p, hsa-miR-519a-5p, hsa-miR-519b-5p
MIMAT0015004	1.9e-39	2.57e-40	13.5004	80.3845	2.97862	hsa-miR-544b
MIMAT0000084	3.04e-27	8.14e-28	11.0472	51.8191	2.97064	hsa-miR-27a-3p
MIMAT0000734	2.7e-30	6.01e-31	11.7047	58.9679	2.97045	hsa-miR-380-5p
MIMAT0000085	5.72e-29	1.36e-29	11.4242	55.8723	2.96803	hsa-miR-28-5p
MIMAT0000733	2.16e-31	4.46e-32	11.9338	61.5484	2.96624	hsa-miR-379-5p
MIMAT0019896	3.42e-22	1.13e-22	9.88296	40.0971	2.96487	hsa-miR-4755-3p
MIMAT0018354	2.08e-59	1.11e-60	16.8282	127.017	2.9625	hsa-miR-548y
MIMAT0015040	1.82e-33	3.38e-34	12.3536	66.391	2.95896	hsa-miR-3166
MIMAT0004812	3.08e-36	4.94e-37	12.8961	72.8723	2.95876	hsa-miR-548d-5p
MIMAT0000445	7.27e-27	1.99e-27	10.963	50.9316	2.95408	hsa-miR-126-3p
MIMAT0016872	6.83e-31	1.46e-31	11.83	60.373	2.9517	hsa-miR-4317
MIMAT0003216	1.41e-36	2.22e-37	12.9613	73.6683	2.95152	hsa-miR-553
MIMAT0000254	2.78e-29	6.53e-30	11.4909	56.6019	2.94914	hsa-miR-10b-5p
MIMAT0002171	4.58e-29	1.09e-29	11.4448	56.0977	2.94759	hsa-miR-410-3p
MIMAT0010497	4.83e-33	9.21e-34	12.2685	65.397	2.94595	hsa-miR-759
MIMAT0018111	3.95e-59	2.14e-60	16.7854	126.362	2.94373	hsa-miR-3683
MIMAT0018182	2.06e-54	1.35e-55	16.052	115.367	2.93982	hsa-miR-3908
MIMAT0017985	3.29e-49	2.75e-50	15.2067	103.206	2.93527	hsa-miR-3607-3p
MIMAT0018183	1.88e-31	3.85e-32	11.9466	61.6933	2.93449	hsa-miR-3909
MIMAT0000705	2.2e-23	6.9e-24	10.1687	42.8622	2.9342	hsa-miR-362-5p
MIMAT0004801	1.92e-33	3.59e-34	12.3487	66.3334	2.9319	hsa-miR-590-3p
MIMAT0000681	4.86e-26	1.36e-26	10.7804	49.0263	2.93165	hsa-miR-29c-3p
MIMAT0019199	7.92e-29	1.9e-29	11.3939	55.5418	2.93056	hsa-miR-3121-5p
MIMAT0005894	2.71e-49	2.22e-50	15.2218	103.418	2.92209	hsa-miR-1243
MIMAT0005928	2.59e-42	3.02e-43	14.0201	87.0847	2.91297	hsa-miR-548h-5p
MIMAT0005897	7.54e-31	1.61e-31	11.821	60.2717	2.91106	hsa-miR-1245a
MIMAT0019004	4.57e-39	6.3e-40	13.4298	79.4913	2.90897	hsa-miR-4477a
MIMAT0000759	1.36e-22	4.37e-23	9.9808	41.0356	2.90217	hsa-miR-148b-3p
MIMAT0004510	6.32e-32	1.27e-32	12.0429	62.7923	2.8987	hsa-miR-96-3p
MIMAT0019731	4.98e-41	6.21e-42	13.7893	84.0817	2.89827	hsa-miR-4662a-5p
MIMAT0019916	5.9e-33	1.14e-33	12.2505	65.1873	2.89793	hsa-miR-4765
MIMAT0015007	1.52e-28	3.72e-29	11.3327	54.8778	2.89003	hsa-miR-3139
MIMAT0018083	5.96e-39	8.36e-40	13.4076	79.2108	2.88717	hsa-miR-3662
MIMAT0018941	1.02e-36	1.58e-37	12.9885	74.002	2.88314	hsa-miR-4426
MIMAT0000422	1.16e-27	3.03e-28	11.1393	52.7984	2.88224	hsa-miR-124-3p
MIMAT0026638	3.35e-38	4.95e-39	13.2668	77.4438	2.88076	hsa-miR-1468-3p
MIMAT0005792	6.1e-83	1.67e-84	20.1414	181.645	2.88021	hsa-miR-320b
MIMAT0000736	1.37e-29	3.19e-30	11.5555	57.3131	2.87829	hsa-miR-381-3p
MIMAT0002810	9.58e-25	2.83e-25	10.4865	46.0237	2.87415	hsa-miR-202-5p
MIMAT0004515	1.29e-27	3.39e-28	11.1289	52.6874	2.87369	hsa-miR-29b-2-5p
MIMAT0004613	5.14e-27	1.39e-27	10.9969	51.2878	2.87137	hsa-miR-188-3p
MIMAT0003163	5.41e-29	1.29e-29	11.4295	55.9298	2.87093	hsa-miR-539-5p
MIMAT0004810	3.1e-22	1.02e-22	9.89376	40.2003	2.87048	hsa-miR-629-5p
MIMAT0003303	8.61e-31	1.85e-31	11.8092	60.1389	2.86804	hsa-miR-633
MIMAT0003235	3.96e-31	8.33e-32	11.8791	60.9277	2.85822	hsa-miR-570-3p
MIMAT0007399	5.81e-28	1.47e-28	11.2061	53.513	2.85454	hsa-miR-1537-3p
MIMAT0019029	1.12e-35	1.85e-36	12.7881	71.5628	2.85177	hsa-miR-4494
MIMAT0018979	5.92e-36	9.63e-37	12.8415	72.2098	2.85053	hsa-miR-4457
MIMAT0002813	3.05e-24	9.2e-25	10.3702	44.8562	2.8502	hsa-miR-493-5p
MIMAT0011159	4.44e-33	8.45e-34	12.2759	65.483	2.84746	hsa-miR-2115-3p
MIMAT0000437	5.46e-27	1.49e-27	10.9906	51.2212	2.84672	hsa-miR-145-5p
MIMAT0004803	3.05e-33	5.74e-34	12.3087	65.8665	2.84559	hsa-miR-548a-5p
MIMAT0000243	1.5e-33	2.76e-34	12.3708	66.5929	2.84428	hsa-miR-148a-3p
MIMAT0000683	1.11e-28	2.7e-29	11.3619	55.194	2.84304	hsa-miR-302a-5p
MIMAT0022301	3.29e-49	2.76e-50	15.2064	103.202	2.84211	hsa-miR-5591-5p
MIMAT0018091	2.79e-44	3.01e-45	14.3659	91.6658	2.84071	hsa-miR-3668
MIMAT0000094	1.09e-24	3.25e-25	10.4731	45.8882	2.83605	hsa-miR-95-3p
MIMAT0018355	1.14e-49	9.14e-51	15.2843	104.299	2.83523	hsa-miR-3939
MIMAT0026621	2.49e-43	2.84e-44	14.1985	89.4365	2.83313	hsa-miR-605-3p
MIMAT0027564	3.61e-32	7.21e-33	12.092	63.3556	2.83109	hsa-miR-6832-5p
MIMAT0022483	5.31e-39	7.41e-40	13.4171	79.331	2.82651	hsa-miR-5691
MIMAT0000416	4.34e-28	1.09e-28	11.2338	53.8097	2.82617	hsa-miR-1-3p
MIMAT0019782	1.08e-34	1.87e-35	12.5966	69.2634	2.82573	hsa-miR-4691-3p
MIMAT0000414	1.05e-24	3.1e-25	10.4777	45.9338	2.82021	hsa-let-7g-5p
MIMAT0001636	1.59e-21	5.43e-22	9.71908	38.5447	2.82011	hsa-miR-452-3p
MIMAT0026722	1.04e-49	8.27e-51	15.2913	104.399	2.81888	hsa-miR-208b-5p
MIMAT0022728	5.57e-57	3.28e-58	16.4548	121.355	2.81761	hsa-miR-513c-3p
MIMAT0000715	7.4e-28	1.9e-28	11.1827	53.2617	2.81749	hsa-miR-302b-3p
MIMAT0004511	5.26e-27	1.43e-27	10.9946	51.2641	2.81496	hsa-miR-99a-3p
MIMAT0026609	1.77e-28	4.35e-29	11.3183	54.7217	2.81308	hsa-miR-520f-5p
MIMAT0022705	2.31e-50	1.77e-51	15.3997	105.933	2.81153	hsa-miR-539-3p
MIMAT0004491	7.47e-29	1.79e-29	11.3996	55.6041	2.81023	hsa-miR-19b-1-5p
MIMAT0019918	2.68e-41	3.29e-42	13.8381	84.7138	2.80769	hsa-miR-4766-3p
MIMAT0019832	1.13e-36	1.77e-37	12.9794	73.8899	2.80682	hsa-miR-4719
MIMAT0019762	3.3e-57	1.93e-58	16.4899	121.883	2.80312	hsa-miR-4678
MIMAT0000718	9.97e-32	2.01e-32	12.0032	62.3384	2.80266	hsa-miR-302d-3p
MIMAT0004909	1.44e-25	4.11e-26	10.6744	47.9349	2.79989	hsa-miR-450b-5p
MIMAT0004784	1.2e-27	3.15e-28	11.1359	52.7614	2.79739	hsa-miR-455-3p
MIMAT0022706	8.22e-52	5.9e-53	15.6362	109.316	2.79629	hsa-miR-561-5p
MIMAT0002863	5.13e-22	1.72e-22	9.83955	39.6836	2.79344	hsa-miR-518a-3p
MIMAT0004793	2.62e-27	6.98e-28	11.0615	51.9712	2.79235	hsa-miR-556-3p
MIMAT0000438	2.03e-27	5.38e-28	11.0859	52.23	2.79141	hsa-miR-152-3p
MIMAT0022287	1.57e-36	2.49e-37	12.9518	73.5523	2.79015	hsa-miR-5586-5p
MIMAT0000444	2.85e-24	8.59e-25	10.3771	44.9244	2.78955	hsa-miR-126-5p
MIMAT0005948	6.98e-46	6.94e-47	14.6436	95.4151	2.78947	hsa-miR-664a-5p
MIMAT0000272	3.04e-28	7.56e-29	11.2676	54.1739	2.78894	hsa-miR-215-5p
MIMAT0004972	2.36e-30	5.21e-31	11.7173	59.1093	2.7885	hsa-miR-922
MIMAT0019833	4.7e-44	5.17e-45	14.3257	91.1291	2.78848	hsa-miR-4720-5p
MIMAT0022303	1.02e-48	8.88e-50	15.1235	102.039	2.78686	hsa-miR-548av-5p
MIMAT0018198	1.23e-58	6.86e-60	16.7093	125.203	2.78592	hsa-miR-3923
MIMAT0003322	9.94e-31	2.14e-31	11.7962	59.9928	2.77915	hsa-miR-652-3p
MIMAT0005931	7.21e-43	8.32e-44	14.1176	88.3676	2.77377	hsa-miR-302e
MIMAT0019024	9.72e-35	1.68e-35	12.6057	69.3724	2.77265	hsa-miR-548al
MIMAT0019784	2.5e-39	3.39e-40	13.4786	80.1078	2.77125	hsa-miR-4693-5p
MIMAT0000719	1.81e-25	5.22e-26	10.6512	47.6972	2.76787	hsa-miR-367-3p
MIMAT0019040	1.01e-36	1.57e-37	12.9893	74.0117	2.76527	hsa-miR-4504
MIMAT0003250	4.26e-24	1.29e-24	10.3367	44.522	2.76477	hsa-miR-585-3p
MIMAT0002879	1.18e-26	3.26e-27	10.9165	50.4438	2.75958	hsa-miR-507
MIMAT0004566	4.39e-33	8.34e-34	12.277	65.4961	2.75814	hsa-miR-218-2-3p
MIMAT0004806, MIMAT0022738, MIMAT0022740	2.31e-31	4.8e-32	11.9273	61.4744	2.75214	hsa-miR-548c-5p, hsa-miR-548o-5p, hsa-miR-548am-5p
MIMAT0019735	2.23e-25	6.44e-26	10.6309	47.4889	2.75194	hsa-miR-4663
MIMAT0000088	5.33e-27	1.45e-27	10.993	51.2465	2.74691	hsa-miR-30a-3p
MIMAT0000717	2.29e-28	5.64e-29	11.2945	54.4642	2.74655	hsa-miR-302c-3p
MIMAT0000091	9.49e-24	2.92e-24	10.2551	43.7128	2.74544	hsa-miR-33a-5p
MIMAT0020957	3.33e-22	1.1e-22	9.88595	40.1257	2.74143	hsa-miR-548ah-3p
MIMAT0022267	3.6e-22	1.19e-22	9.87732	40.0433	2.74132	hsa-miR-548as-5p
MIMAT0004551	3.17e-36	5.1e-37	12.8935	72.8412	2.73887	hsa-miR-30d-3p
MIMAT0019938	2.31e-38	3.38e-39	13.2971	77.823	2.73818	hsa-miR-4779
MIMAT0004692	3.37e-35	5.7e-36	12.6953	70.445	2.73619	hsa-miR-340-5p
MIMAT0003319	1.23e-30	2.65e-31	11.7772	59.78	2.73318	hsa-miR-649
MIMAT0019362	4.76e-26	1.33e-26	10.7826	49.0496	2.73212	hsa-miR-3977
MIMAT0004702	1.52e-30	3.3e-31	11.7577	59.5614	2.73109	hsa-miR-339-3p
MIMAT0003318	2.62e-27	6.97e-28	11.0618	51.9737	2.72903	hsa-miR-648
MIMAT0019745	7.34e-38	1.1e-38	13.2028	76.6475	2.72838	hsa-miR-4668-5p
MIMAT0019953	6.58e-55	4.21e-56	16.1305	116.525	2.72671	hsa-miR-2467-3p
MIMAT0004517	7.74e-20	2.9e-20	9.29212	34.6142	2.72323	hsa-miR-106a-3p
MIMAT0025459	5.28e-27	1.43e-27	10.994	51.2578	2.72316	hsa-miR-6501-3p
MIMAT0004492	1.75e-26	4.86e-27	10.8788	50.049	2.72129	hsa-miR-19b-2-5p
MIMAT0004975	8.13e-29	1.96e-29	11.3912	55.5132	2.72075	hsa-miR-509-3-5p
MIMAT0027628	3.02e-28	7.51e-29	11.2683	54.1813	2.71666	hsa-miR-6864-5p
MIMAT0022279	7.22e-37	1.12e-37	13.0168	74.3482	2.71472	hsa-miR-5582-5p
MIMAT0003234	1.99e-31	4.11e-32	11.941	61.6297	2.71398	hsa-miR-569
MIMAT0019801	2.54e-46	2.46e-47	14.7192	96.4463	2.71135	hsa-miR-4703-5p
MIMAT0019790	1.51e-46	1.44e-47	14.7581	96.979	2.70968	hsa-miR-4696
MIMAT0017983	1.79e-49	1.45e-50	15.2518	103.84	2.70465	hsa-miR-3606-5p
MIMAT0019947	1.41e-182	4.94e-185	31.2719	412.437	2.70274	hsa-miR-4783-3p
MIMAT0002881	2.83e-29	6.66e-30	11.4891	56.5823	2.70253	hsa-miR-509-3p
MIMAT0017984	1.31e-41	1.59e-42	13.8939	85.4378	2.69866	hsa-miR-3607-5p
MIMAT0002861	1.99e-19	7.61e-20	9.18583	33.6616	2.69806	hsa-miR-518e-3p
MIMAT0018189	4.07e-30	9.22e-31	11.6666	58.5433	2.69507	hsa-miR-3915
MIMAT0003165	2.76e-30	6.16e-31	11.7024	58.9427	2.6945	hsa-miR-545-3p
MIMAT0025466	7.16e-28	1.83e-28	11.186	53.2967	2.69339	hsa-miR-6505-5p
MIMAT0030424	1.04e-25	2.95e-26	10.7062	48.2611	2.69263	hsa-miR-7849-3p
MIMAT0003164	1.33e-25	3.79e-26	10.6822	48.0149	2.69257	hsa-miR-544a
MIMAT0001635	3.55e-21	1.23e-21	9.63294	37.7384	2.69122	hsa-miR-452-5p
MIMAT0026765	3.27e-45	3.35e-46	14.5282	93.8499	2.68548	hsa-miR-1537-5p
MIMAT0004916	1.14e-32	2.24e-33	12.1927	64.5169	2.68436	hsa-miR-888-5p
MIMAT0000431	8.9e-24	2.74e-24	10.2617	43.7773	2.68329	hsa-miR-140-5p
MIMAT0022270	1.54e-45	1.56e-46	14.5845	94.612	2.68168	hsa-miR-5579-3p
MIMAT0000453	3.31e-29	7.82e-30	11.4746	56.4238	2.68075	hsa-miR-154-3p
MIMAT0018447, MIMAT0022730	3.06e-34	5.44e-35	12.5075	68.2044	2.68025	hsa-miR-548aa, hsa-miR-548t-3p
MIMAT0002833	2.13e-23	6.69e-24	10.1719	42.8937	2.67747	hsa-miR-520a-5p
MIMAT0019052	3.8e-50	2.93e-51	15.3643	105.431	2.67098	hsa-miR-4515
MIMAT0015033	6.57e-28	1.67e-28	11.1944	53.3876	2.66637	hsa-miR-3159
MIMAT0003267	1.07e-26	2.96e-27	10.9256	50.539	2.66482	hsa-miR-599
MIMAT0018988	9.23e-53	6.48e-54	15.7883	111.514	2.66323	hsa-miR-4464
MIMAT0005945	5.39e-45	5.61e-46	14.4902	93.3369	2.66306	hsa-miR-1255b-5p
MIMAT0015039	8.6e-35	1.48e-35	12.6162	69.4979	2.65957	hsa-miR-3165
MIMAT0000076	2.22e-19	8.5e-20	9.17353	33.5521	2.65277	hsa-miR-21-5p
MIMAT0004763	2.58e-30	5.72e-31	11.709	59.0162	2.64633	hsa-miR-488-3p
MIMAT0005909	2.32e-51	1.73e-52	15.5617	108.246	2.63873	hsa-miR-1258
MIMAT0027379	5.13e-34	9.28e-35	12.4627	67.6752	2.63862	hsa-miR-6739-5p
MIMAT0022861	1.52e-51	1.11e-52	15.5924	108.687	2.63853	hsa-miR-376c-5p
MIMAT0004805	3.07e-22	1e-22	9.8951	40.2132	2.63812	hsa-miR-616-3p
MIMAT0003289	1.74e-50	1.31e-51	15.4205	106.229	2.63754	hsa-miR-620
MIMAT0000241	1.62e-40	2.08e-41	13.6961	82.8813	2.63691	hsa-miR-208a-3p
MIMAT0019897	3.93e-44	4.29e-45	14.3395	91.3136	2.63311	hsa-miR-499b-5p
MIMAT0004798	9.25e-44	1.03e-44	14.2745	90.4455	2.62878	hsa-miR-548b-5p
MIMAT0004506	1.65e-27	4.33e-28	11.1061	52.4439	2.62645	hsa-miR-33a-3p
MIMAT0002839	5.2e-21	1.81e-21	9.59172	37.3549	2.62482	hsa-miR-525-3p
MIMAT0000458	2.36e-33	4.42e-34	12.3308	66.1248	2.62427	hsa-miR-190a-5p
MIMAT0019019	1.41e-20	5.07e-21	9.48143	36.3365	2.6209	hsa-miR-4485-3p
MIMAT0016877	1.07e-40	1.37e-41	13.7285	83.2983	2.62079	hsa-miR-4256
MIMAT0000680	3.19e-20	1.17e-20	9.39112	35.5108	2.62071	hsa-miR-106b-5p
MIMAT0016855	5.24e-28	1.32e-28	11.216	53.6193	2.62021	hsa-miR-4302
MIMAT0005791	1.22e-39	1.64e-40	13.5355	80.83	2.61657	hsa-miR-1264
MIMAT0018954	1.28e-29	2.96e-30	11.5621	57.386	2.6159	hsa-miR-548ae-3p
MIMAT0004690	9.42e-26	2.67e-26	10.7158	48.36	2.61558	hsa-miR-379-3p
MIMAT0005885	1.44e-22	4.66e-23	9.97427	40.9727	2.61418	hsa-miR-1295a
MIMAT0019725	5.44e-25	1.59e-25	10.5429	46.5938	2.61369	hsa-miR-4658
MIMAT0004796	2.82e-43	3.22e-44	14.189	89.311	2.61278	hsa-miR-576-3p
MIMAT0000730	2.89e-19	1.11e-19	9.14346	33.2848	2.61167	hsa-miR-377-3p
MIMAT0000260	3.45e-20	1.27e-20	9.38254	35.4327	2.61134	hsa-miR-182-3p
MIMAT0004765	1.66e-29	3.87e-30	11.5382	57.1222	2.61108	hsa-miR-491-3p
MIMAT0016905	2e-26	5.59e-27	10.8656	49.9112	2.61106	hsa-miR-4275
MIMAT0019869	1.61e-47	1.47e-48	14.9227	99.2444	2.60901	hsa-miR-4740-5p
MIMAT0019914	8.15e-44	9.02e-45	14.2842	90.5753	2.60808	hsa-miR-4764-5p
MIMAT0000259	2.07e-21	7.08e-22	9.6911	38.282	2.6061	hsa-miR-182-5p
MIMAT0022300	1.69e-32	3.36e-33	12.1577	64.1123	2.60567	hsa-miR-5590-3p
MIMAT0000078	1.6e-35	2.66e-36	12.7581	71.2006	2.60477	hsa-miR-23a-3p
MIMAT0004901	9.61e-24	2.96e-24	10.2538	43.6993	2.60303	hsa-miR-298
MIMAT0003247	1.39e-22	4.49e-23	9.97819	41.0104	2.60255	hsa-miR-582-5p
MIMAT0004689	1.57e-25	4.5e-26	10.6655	47.8434	2.60224	hsa-miR-377-5p
MIMAT0003223	1.05e-34	1.82e-35	12.599	69.2919	2.60195	hsa-miR-559
MIMAT0019937	1.28e-36	2e-37	12.9695	73.769	2.59775	hsa-miR-4778-3p
MIMAT0018972	6.05e-58	3.42e-59	16.604	123.605	2.59726	hsa-miR-548ah-5p
MIMAT0022269	2.06e-40	2.65e-41	13.6771	82.6379	2.59533	hsa-miR-5579-5p
MIMAT0019736	2.46e-37	3.78e-38	13.1043	75.4263	2.59459	hsa-miR-4662b
MIMAT0027571	1.18e-21	4.01e-22	9.75101	38.8452	2.59447	hsa-miR-6835-3p
MIMAT0003282	4.55e-90	1.06e-91	21.0621	198.152	2.59418	hsa-miR-614
MIMAT0019703	3.63e-19	1.41e-19	9.11687	33.0491	2.59353	hsa-miR-4643
MIMAT0030988	1.2e-44	1.27e-45	14.4301	92.5277	2.59345	hsa-miR-8061
MIMAT0019716	3.6e-22	1.19e-22	9.87756	40.0456	2.58792	hsa-miR-4652-5p
MIMAT0011162	2.27e-27	6.04e-28	11.0751	52.115	2.5863	hsa-miR-2117
MIMAT0005914	1e-53	6.77e-55	15.9425	113.76	2.5857	hsa-miR-1262
MIMAT0004764	5.29e-25	1.55e-25	10.5458	46.6227	2.58549	hsa-miR-490-5p
MIMAT0019962	4.6e-23	1.45e-23	10.0933	42.1257	2.58447	hsa-miR-4790-3p
MIMAT0022722, MIMAT0022733, MIMAT0022739	2.35e-33	4.38e-34	12.3317	66.1348	2.57382	hsa-miR-548g-5p, hsa-miR-548x-5p, hsa-miR-548aj-5p
MIMAT0018946	1.8e-39	2.43e-40	13.5048	80.4396	2.57275	hsa-miR-548ad-3p
MIMAT0005951	8.63e-154	4.71e-156	28.3434	345.885	2.57271	hsa-miR-1307-3p
MIMAT0015042	4.48e-35	7.59e-36	12.6716	70.1601	2.57212	hsa-miR-3167
MIMAT0030983	2.64e-19	1.02e-19	9.15369	33.3756	2.5706	hsa-miR-8056
MIMAT0005933	5.24e-46	5.15e-47	14.6653	95.7109	2.56922	hsa-miR-1277-3p
MIMAT0022304	1.26e-38	1.8e-39	13.3469	78.4469	2.56432	hsa-miR-548av-3p
MIMAT0004922	9.98e-49	8.68e-50	15.1251	102.061	2.56211	hsa-miR-875-5p
MIMAT0001545	6.22e-23	1.98e-23	10.0621	41.8216	2.56152	hsa-miR-450a-5p
MIMAT0018989, MIMAT0022707	8.31e-40	1.11e-40	13.566	81.218	2.55911	hsa-miR-548ai, hsa-miR-570-5p
MIMAT0000251	2.82e-23	8.89e-24	10.1432	42.6123	2.55865	hsa-miR-147a
MIMAT0019765	8.44e-28	2.17e-28	11.1702	53.1276	2.55789	hsa-miR-4680-3p
MIMAT0016861	6.69e-28	1.71e-28	11.1926	53.3682	2.55769	hsa-miR-4308
MIMAT0014977	1.7e-54	1.11e-55	16.0652	115.561	2.55625	hsa-miR-3115
MIMAT0019752	1.97e-31	4.05e-32	11.9423	61.6444	2.55581	hsa-miR-4671-5p
MIMAT0005944	1.17e-29	2.71e-30	11.5702	57.475	2.55354	hsa-miR-1252-5p
MIMAT0000275	4.83e-24	1.47e-24	10.3238	44.3932	2.55142	hsa-miR-218-5p
MIMAT0019070	1.68e-23	5.24e-24	10.1965	43.1348	2.55052	hsa-miR-4531
MIMAT0000735	7.56e-20	2.82e-20	9.29504	34.6406	2.54514	hsa-miR-380-3p
MIMAT0022696	2.55e-24	7.66e-25	10.3884	45.0377	2.543	hsa-miR-301a-5p
MIMAT0019890	3.69e-25	1.07e-25	10.5813	46.9837	2.53971	hsa-miR-4753-5p
MIMAT0002841	2.22e-20	8.08e-21	9.43121	35.8765	2.53963	hsa-miR-518f-5p
MIMAT0019974	1.85e-30	4.06e-31	11.7394	59.3564	2.53667	hsa-miR-4798-5p
MIMAT0031003	5.04e-41	6.31e-42	13.7881	84.0663	2.53314	hsa-miR-8076
MIMAT0015016	1.71e-31	3.48e-32	11.9555	61.7941	2.53311	hsa-miR-3145-3p
MIMAT0019076	7.14e-27	1.95e-27	10.9649	50.9514	2.53258	hsa-miR-548am-3p
MIMAT0018077	5.62e-30	1.28e-30	11.6371	58.2165	2.53125	hsa-miR-3657
MIMAT0014981	2.14e-36	3.42e-37	12.9261	73.2388	2.53064	hsa-miR-3119
MIMAT0004606	1.37e-21	4.67e-22	9.73489	38.6933	2.5305	hsa-miR-136-3p
MIMAT0005917	2.02e-40	2.6e-41	13.6788	82.6589	2.52915	hsa-miR-548m
MIMAT0002874	7.51e-22	2.53e-22	9.79929	39.3015	2.52581	hsa-miR-503-5p
MIMAT0004925	4.4e-31	9.27e-32	11.8697	60.8218	2.52568	hsa-miR-876-3p
MIMAT0014987	8.62e-19	3.4e-19	9.01843	32.1823	2.5244	hsa-miR-548s
MIMAT0005912	3.14e-30	7.06e-31	11.6904	58.8088	2.52438	hsa-miR-548g-3p
MIMAT0005913	9.12e-41	1.16e-41	13.7415	83.4649	2.52357	hsa-miR-1261
MIMAT0018202	3.19e-39	4.34e-40	13.4593	79.8632	2.51958	hsa-miR-3927-3p
MIMAT0000456	1.67e-21	5.71e-22	9.71377	38.4947	2.51919	hsa-miR-186-5p
MIMAT0018108	7.54e-28	1.94e-28	11.1808	53.2416	2.51816	hsa-miR-3681-5p
MIMAT0019934	3.02e-33	5.68e-34	12.3097	65.8775	2.51797	hsa-miR-4777-5p
MIMAT0019936	1.67e-36	2.65e-37	12.9467	73.4897	2.51426	hsa-miR-4778-5p
MIMAT0004562	8.03e-19	3.17e-19	9.02651	32.2531	2.51207	hsa-miR-196a-3p
MIMAT0002809	1.96e-17	8.26e-18	8.6522	29.0356	2.51117	hsa-miR-146b-5p
MIMAT0004596	1.69e-27	4.45e-28	11.1035	52.4172	2.50774	hsa-miR-138-2-3p
MIMAT0004501	2.39e-16	1.05e-16	8.34958	26.5289	2.50744	hsa-miR-27a-5p
MIMAT0019968	9.37e-45	9.82e-46	14.4489	92.7799	2.50724	hsa-miR-4795-5p
MIMAT0022289	7.12e-22	2.39e-22	9.80504	39.356	2.50258	hsa-miR-5587-5p
MIMAT0019197	3.75e-42	4.46e-43	13.9906	86.6984	2.50104	hsa-miR-3117-5p
MIMAT0019860	1.46e-28	3.56e-29	11.3367	54.9206	2.50028	hsa-miR-4735-5p
MIMAT0011156	3.42e-30	7.71e-31	11.6825	58.7213	2.49771	hsa-miR-2114-5p
MIMAT0004686	8.41e-24	2.58e-24	10.2676	43.8357	2.4968	hsa-miR-367-5p
MIMAT0004921	3.46e-43	3.97e-44	14.1733	89.103	2.49661	hsa-miR-889-3p
MIMAT0019810	5.32e-53	3.65e-54	15.8276	112.085	2.49633	hsa-miR-4708-3p
MIMAT0018957	3.75e-28	9.4e-29	11.2477	53.9591	2.49597	hsa-miR-4439
MIMAT0000442	5.42e-19	2.13e-19	9.07123	32.6461	2.49532	hsa-miR-9-3p
MIMAT0019911	1.95e-29	4.56e-30	11.5232	56.9578	2.49506	hsa-miR-4762-3p
MIMAT0015086	3.83e-35	6.49e-36	12.6846	70.3163	2.49486	hsa-miR-3201
MIMAT0019907	2.63e-42	3.09e-43	14.0185	87.0648	2.49252	hsa-miR-4760-3p
MIMAT0019960	1.13e-27	2.93e-28	11.1424	52.8313	2.49243	hsa-miR-4789-3p
MIMAT0003293	3.23e-22	1.06e-22	9.88913	40.1561	2.49234	hsa-miR-624-5p
MIMAT0021037	2.19e-30	4.81e-31	11.7244	59.1887	2.49214	hsa-miR-548ap-5p
MIMAT0015037	3.42e-30	7.72e-31	11.6823	58.7191	2.49202	hsa-miR-3163
MIMAT0017995	5.04e-27	1.36e-27	10.9989	51.3094	2.49171	hsa-miR-3616-5p
MIMAT0022493	6.66e-26	1.88e-26	10.7499	48.7114	2.49107	hsa-miR-5700
MIMAT0000446	1.94e-18	7.76e-19	8.92509	31.3685	2.48983	hsa-miR-127-3p
MIMAT0025851	1.14e-35	1.88e-36	12.7866	71.5452	2.48838	hsa-miR-6720-3p
MIMAT0000429	5.19e-18	2.12e-18	8.81013	30.3774	2.48838	hsa-miR-137
MIMAT0026624	8e-43	9.27e-44	14.1095	88.2604	2.48661	hsa-miR-651-3p
MIMAT0015030	1.47e-60	7.39e-62	17.0037	129.713	2.48306	hsa-miR-3156-5p
MIMAT0002875	9.43e-22	3.19e-22	9.77482	39.07	2.48197	hsa-miR-504-5p
MIMAT0004797	4.74e-24	1.44e-24	10.326	44.4152	2.48176	hsa-miR-582-3p
MIMAT0000684	1.22e-22	3.92e-23	9.99217	41.1452	2.47842	hsa-miR-302a-3p
MIMAT0025480	6.48e-41	8.19e-42	13.768	83.807	2.47701	hsa-miR-6512-5p
MIMAT0005870	8.61e-33	1.67e-33	12.2174	64.8039	2.47524	hsa-miR-1206
MIMAT0022266	1.27e-20	4.54e-21	9.49332	36.4458	2.47462	hsa-miR-548ar-3p
MIMAT0003225	3.04e-38	4.47e-39	13.2749	77.5449	2.46956	hsa-miR-561-3p
MIMAT0020300	6.43e-24	1.97e-24	10.2945	44.1028	2.46852	hsa-miR-4520-2-3p
MIMAT0014985	7.49e-29	1.79e-29	11.3992	55.5999	2.46685	hsa-miR-3123
MIMAT0000693	9.36e-23	2.98e-23	10.0201	41.4152	2.4663	hsa-miR-30e-3p
MIMAT0017988	3.23e-42	3.81e-43	14.0026	86.8558	2.46516	hsa-miR-3611
MIMAT0022724	1.26e-29	2.91e-30	11.5637	57.4033	2.46402	hsa-miR-1277-5p
MIMAT0004924	2.51e-24	7.51e-25	10.3903	45.0572	2.46063	hsa-miR-876-5p
MIMAT0018097	6.93e-40	9.21e-41	13.5805	81.4023	2.45878	hsa-miR-3674
MIMAT0022264	2.27e-27	6.04e-28	11.0751	52.1155	2.45825	hsa-miR-548aq-3p
MIMAT0003389	4.12e-30	9.35e-31	11.6653	58.5292	2.45563	hsa-miR-542-3p
MIMAT0018446, MIMAT0022723	8.61e-33	1.68e-33	12.2173	64.8018	2.4539	hsa-miR-548z, hsa-miR-548h-3p
MIMAT0017986	1.44e-34	2.51e-35	12.572	68.971	2.45335	hsa-miR-3609
MIMAT0003386	5.48e-25	1.6e-25	10.5422	46.5861	2.45198	hsa-miR-376a-5p
MIMAT0018186	1.92e-43	2.16e-44	14.2189	89.7071	2.45186	hsa-miR-3912-3p
MIMAT0019080	2.07e-25	5.97e-26	10.6383	47.5652	2.45075	hsa-miR-4537
MIMAT0000448	9.7e-20	3.65e-20	9.26675	34.386	2.446	hsa-miR-136-5p
MIMAT0019943	4.96e-31	1.05e-31	11.8586	60.696	2.44331	hsa-miR-4781-3p
MIMAT0005907	1.02e-17	4.2e-18	8.73108	29.7029	2.44215	hsa-miR-1256
MIMAT0004785	3.82e-28	9.58e-29	11.2459	53.9399	2.44173	hsa-miR-545-5p
MIMAT0019872	8.89e-31	1.91e-31	11.8061	60.1046	2.44118	hsa-miR-4742-5p
MIMAT0003325	1.63e-19	6.17e-20	9.20895	33.868	2.4402	hsa-miR-662
MIMAT0015046	9.16e-28	2.37e-28	11.1623	53.0435	2.43968	hsa-miR-3171
MIMAT0018938	4.97e-24	1.51e-24	10.3208	44.3633	2.43947	hsa-miR-548ac
MIMAT0015009	4.94e-25	1.44e-25	10.5527	46.6929	2.43944	hsa-miR-548t-5p
MIMAT0028216	1.75e-19	6.66e-20	9.2006	33.7934	2.43253	hsa-miR-7153-5p
MIMAT0015044	2.83e-29	6.66e-30	11.4891	56.5829	2.43232	hsa-miR-3169
MIMAT0000439	5.67e-21	1.98e-21	9.58203	37.265	2.43052	hsa-miR-153-3p
MIMAT0000073	1.75e-28	4.29e-29	11.3197	54.7369	2.42865	hsa-miR-19a-3p
MIMAT0003290	3.46e-27	9.29e-28	11.0348	51.6885	2.42635	hsa-miR-621
MIMAT0000510	1.52e-147	1.01e-149	27.6818	331.348	2.42465	hsa-miR-320a
MIMAT0001625	5.25e-19	2.06e-19	9.07505	32.6798	2.42395	hsa-miR-431-5p
MIMAT0018199	3.46e-40	4.53e-41	13.6358	82.1081	2.42291	hsa-miR-3924
MIMAT0003328	1.16e-27	3.03e-28	11.1394	52.7993	2.42154	hsa-miR-653-5p
MIMAT0003236	1.35e-20	4.85e-21	9.48617	36.38	2.42105	hsa-miR-571
MIMAT0000714	2.26e-16	9.92e-17	8.35662	26.5863	2.41905	hsa-miR-302b-5p
MIMAT0002859	4.93e-20	1.83e-20	9.34268	35.071	2.4166	hsa-miR-516b-5p
MIMAT0004929	5.21e-33	9.97e-34	12.2618	65.3188	2.41615	hsa-miR-190b
MIMAT0030418	2.03e-29	4.77e-30	11.5193	56.9147	2.4153	hsa-miR-6516-3p
MIMAT0003232	5.19e-24	1.58e-24	10.3163	44.3191	2.41512	hsa-miR-568
MIMAT0019963	3.51e-26	9.83e-27	10.8117	49.3512	2.41374	hsa-miR-4791
MIMAT0019212	6.4e-39	9.01e-40	13.4017	79.1362	2.41371	hsa-miR-3160-5p
MIMAT0004987	8.57e-16	3.88e-16	8.19014	25.2424	2.41347	hsa-miR-944
MIMAT0005916	4.9e-33	9.36e-34	12.2671	65.3814	2.41312	hsa-miR-548n
MIMAT0000424	2.93e-19	1.13e-19	9.14175	33.2696	2.41202	hsa-miR-128-3p
MIMAT0027435	4.33e-27	1.16e-27	11.0137	51.4652	2.40967	hsa-miR-6767-3p
MIMAT0023704	4.31e-32	8.63e-33	12.0765	63.1774	2.40807	hsa-miR-6079
MIMAT0022471	1.34e-32	2.66e-33	12.178	64.3465	2.40764	hsa-miR-548aw
MIMAT0019984	2.76e-28	6.84e-29	11.2768	54.2731	2.40258	hsa-miR-4804-5p
MIMAT0003338	1.24e-23	3.85e-24	10.2275	43.4404	2.40186	hsa-miR-660-5p
MIMAT0005887	4.79e-22	1.6e-22	9.84711	39.7554	2.40129	hsa-miR-1299
MIMAT0001340	5.78e-27	1.58e-27	10.9851	51.1633	2.40031	hsa-miR-423-3p
MIMAT0027632	2.54e-30	5.63e-31	11.7105	59.0331	2.39872	hsa-miR-6866-5p
MIMAT0022862	1.46e-23	4.52e-24	10.2113	43.2806	2.39757	hsa-miR-381-5p
MIMAT0002828	5.38e-35	9.15e-36	12.6561	69.9746	2.39551	hsa-miR-519e-5p
MIMAT0025846	4.53e-73	1.48e-74	18.8132	158.823	2.39418	hsa-miR-6717-5p
MIMAT0019961	9.89e-21	3.51e-21	9.52106	36.7011	2.3931	hsa-miR-4790-5p
MIMAT0022263	1.13e-21	3.83e-22	9.75565	38.889	2.39227	hsa-miR-548aq-5p
MIMAT0001638	4.14e-16	1.84e-16	8.28128	25.975	2.39193	hsa-miR-409-5p
MIMAT0030993	1.11e-28	2.68e-29	11.3628	55.2033	2.39113	hsa-miR-8066
MIMAT0003272	2.68e-22	8.75e-23	9.90939	40.3498	2.38944	hsa-miR-604
MIMAT0018443	4.04e-25	1.18e-25	10.5724	46.8936	2.38893	hsa-miR-374c-5p
MIMAT0019898	3.29e-22	1.08e-22	9.88725	40.1382	2.38798	hsa-miR-499b-3p
MIMAT0030427	2.18e-31	4.52e-32	11.9326	61.5338	2.38707	hsa-miR-7852-3p
MIMAT0003327	5.18e-23	1.64e-23	10.0811	42.0068	2.38608	hsa-miR-449b-5p
MIMAT0021131	7e-31	1.49e-31	11.8277	60.3479	2.38245	hsa-miR-5197-3p
MIMAT0006767	2.15e-31	4.43e-32	11.9344	61.5543	2.38168	hsa-miR-1827
MIMAT0009978	1.35e-31	2.73e-32	11.9765	62.0331	2.37525	hsa-miR-2053
MIMAT0019005	2.11e-36	3.37e-37	12.9273	73.2528	2.37392	hsa-miR-4477b
MIMAT0019234	5.78e-24	1.77e-24	10.3054	44.2107	2.37335	hsa-miR-4474-5p
MIMAT0019951	2.12e-34	3.74e-35	12.539	68.5779	2.37241	hsa-miR-1245b-3p
MIMAT0015013	1.16e-34	2.02e-35	12.5904	69.1895	2.37165	hsa-miR-548u
MIMAT0004974	5.97e-37	9.22e-38	13.0323	74.5391	2.37115	hsa-miR-924
MIMAT0020541	3.23e-34	5.76e-35	12.5028	68.149	2.37021	hsa-miR-5047
MIMAT0020959	9.31e-37	1.44e-37	12.996	74.0935	2.3691	hsa-miR-4536-3p
MIMAT0019945	2.67e-25	7.71e-26	10.6134	47.3109	2.368	hsa-miR-4782-3p
MIMAT0004807	1.94e-19	7.42e-20	9.1885	33.6855	2.36746	hsa-miR-624-3p
MIMAT0019013	1.86e-38	2.68e-39	13.3154	78.0523	2.36672	hsa-miR-548ak
MIMAT0013517	4.82e-22	1.61e-22	9.84612	39.746	2.36086	hsa-miR-2682-5p
MIMAT0018353	3.96e-20	1.46e-20	9.36706	35.2921	2.35998	hsa-miR-3938
MIMAT0022277	6.02e-29	1.44e-29	11.4194	55.8199	2.3564	hsa-miR-548at-5p
MIMAT0019851	5.22e-20	1.94e-20	9.33616	35.012	2.3557	hsa-miR-4729
MIMAT0004556	3.45e-25	1e-25	10.5881	47.0527	2.35522	hsa-miR-10b-3p
MIMAT0019016	1.49e-34	2.61e-35	12.5688	68.9324	2.35514	hsa-miR-4482-5p
MIMAT0014991	8.85e-36	1.44e-36	12.8083	71.807	2.35431	hsa-miR-3128
MIMAT0022712	1.3e-38	1.86e-39	13.3444	78.4162	2.35246	hsa-miR-1271-3p
MIMAT0000727	2.04e-20	7.4e-21	9.44073	35.9635	2.35122	hsa-miR-374a-5p
MIMAT0003281	2.57e-20	9.38e-21	9.41502	35.7287	2.35075	hsa-miR-613
MIMAT0003275	8.81e-33	1.72e-33	12.2151	64.7772	2.34998	hsa-miR-607
MIMAT0004543	3.66e-16	1.62e-16	8.29672	26.0998	2.34991	hsa-miR-192-3p
MIMAT0019761	1.26e-28	3.06e-29	11.3505	55.0707	2.3498	hsa-miR-4677-3p
MIMAT0004512	3.42e-23	1.08e-23	10.1236	42.4207	2.34441	hsa-miR-100-3p
MIMAT0003265	1.6e-17	6.69e-18	8.67681	29.2432	2.34334	hsa-miR-597-5p
MIMAT0001629	8.96e-19	3.55e-19	9.01378	32.1416	2.33711	hsa-miR-329-3p
MIMAT0019971	2.39e-20	8.69e-21	9.42336	35.8047	2.33711	hsa-miR-4796-3p
MIMAT0000273	6.58e-18	2.7e-18	8.7823	30.1393	2.33697	hsa-miR-216a-5p
MIMAT0022291	1e-39	1.34e-40	13.5511	81.0281	2.33621	hsa-miR-548au-5p
MIMAT0018974	1.09e-30	2.35e-31	11.7878	59.8988	2.33593	hsa-miR-4452
MIMAT0003274	1.59e-32	3.15e-33	12.1633	64.1767	2.33455	hsa-miR-606
MIMAT0005932	7.31e-35	1.25e-35	12.6304	69.6668	2.3345	hsa-miR-302f
MIMAT0004600	1.63e-33	3e-34	12.3637	66.5096	2.33089	hsa-miR-144-5p
MIMAT0000452	8.89e-21	3.13e-21	9.53305	36.8118	2.33055	hsa-miR-154-5p
MIMAT0000692	1.7e-17	7.1e-18	8.66985	29.1844	2.33028	hsa-miR-30e-5p
MIMAT0004907	1.37e-21	4.68e-22	9.73464	38.691	2.32951	hsa-miR-892a
MIMAT0003268	9.72e-21	3.44e-21	9.52309	36.7198	2.32937	hsa-miR-600
MIMAT0000428	1e-18	3.98e-19	9.00086	32.0285	2.32787	hsa-miR-135a-5p
MIMAT0005934	8.06e-29	1.94e-29	11.3922	55.5239	2.32749	hsa-miR-548p
MIMAT0019824	7.13e-30	1.63e-30	11.6156	57.9777	2.32705	hsa-miR-4715-5p
MIMAT0004568	3.53e-31	7.41e-32	11.8893	61.0436	2.32374	hsa-miR-221-5p
MIMAT0019905	1.19e-27	3.09e-28	11.1374	52.7776	2.32248	hsa-miR-4759
MIMAT0003297	7.71e-20	2.88e-20	9.29268	34.6193	2.32158	hsa-miR-628-3p
MIMAT0019931	1.54e-36	2.44e-37	12.9535	73.5734	2.31972	hsa-miR-4775
MIMAT0009197	4.71e-28	1.19e-28	11.2262	53.7285	2.31937	hsa-miR-205-3p
MIMAT0005896	2.05e-37	3.13e-38	13.1193	75.6119	2.31665	hsa-miR-1244
MIMAT0019039	1.4e-14	6.76e-15	7.83077	22.4298	2.31649	hsa-miR-4503
MIMAT0019957	3.83e-187	7.47e-190	31.7453	423.508	2.31579	hsa-miR-4787-3p
MIMAT0004588	1.52e-25	4.35e-26	10.669	47.879	2.3144	hsa-miR-27b-5p
MIMAT0004927	4.06e-22	1.35e-22	9.86441	39.9202	2.31381	hsa-miR-708-3p
MIMAT0019689	1.19e-21	4.04e-22	9.75012	38.8368	2.31218	hsa-miR-4633-5p
MIMAT0022928	1.02e-29	2.35e-30	11.5831	57.6176	2.31188	hsa-miR-376a-2-5p
MIMAT0000454	6.79e-25	2e-25	10.5207	46.3685	2.31135	hsa-miR-184
MIMAT0019825	1.57e-15	7.17e-16	8.11418	24.6379	2.31106	hsa-miR-4715-3p
MIMAT0030985	9.98e-18	4.13e-18	8.73312	29.7202	2.31084	hsa-miR-8058
MIMAT0019823	1.49e-22	4.83e-23	9.9707	40.9383	2.31063	hsa-miR-4714-3p
MIMAT0000720	1.85e-17	7.79e-18	8.65913	29.094	2.30991	hsa-miR-376c-3p
MIMAT0005824	4.55e-20	1.68e-20	9.35147	35.1507	2.3089	hsa-miR-1179
MIMAT0019920	1.72e-24	5.12e-25	10.4282	45.4363	2.30842	hsa-miR-4768-5p
MIMAT0004752	3.02e-22	9.88e-23	9.89683	40.2296	2.30802	hsa-miR-20b-3p
MIMAT0004779	3.28e-19	1.27e-19	9.12896	33.1562	2.30658	hsa-miR-509-5p
MIMAT0022299	6.22e-24	1.9e-24	10.298	44.1367	2.30619	hsa-miR-5590-5p
MIMAT0000253	7.59e-21	2.66e-21	9.55059	36.9738	2.30403	hsa-miR-10a-5p
MIMAT0000256	4.09e-18	1.66e-18	8.8385	30.6209	2.30372	hsa-miR-181a-5p
MIMAT0019693	8.82e-22	2.98e-22	9.78195	39.1374	2.30317	hsa-miR-4636
MIMAT0003301	1.85e-19	7.05e-20	9.19426	33.7369	2.29996	hsa-miR-33b-5p
MIMAT0005935	4.59e-38	6.85e-39	13.2409	77.1214	2.29921	hsa-miR-548i
MIMAT0022498	1.23e-20	4.39e-21	9.49691	36.4787	2.29773	hsa-miR-5704
MIMAT0004774	1.56e-26	4.33e-27	10.8897	50.1632	2.29637	hsa-miR-501-3p
MIMAT0018184	1.49e-31	3.03e-32	11.9676	61.9318	2.29574	hsa-miR-3910
MIMAT0022978	5.42e-22	1.82e-22	9.83365	39.6275	2.29359	hsa-miR-4743-3p
MIMAT0016879	2.13e-194	3.32e-197	32.461	440.393	2.29358	hsa-miR-4258
MIMAT0003264	5.69e-23	1.8e-23	10.0713	41.9115	2.29341	hsa-miR-596
MIMAT0021084	3.57e-18	1.44e-18	8.85433	30.7571	2.29217	hsa-miR-5092
MIMAT0003150	8.48e-29	2.05e-29	11.3873	55.4703	2.29114	hsa-miR-455-5p
MIMAT0019768	3.35e-19	1.3e-19	9.12619	33.1317	2.29056	hsa-miR-4683
MIMAT0019795	2.38e-26	6.63e-27	10.8492	49.7408	2.28966	hsa-miR-4699-3p
MIMAT0018193	3.12e-16	1.38e-16	8.3166	26.2609	2.28925	hsa-miR-3919
MIMAT0005890	4.39e-14	2.17e-14	7.67952	21.2821	2.28917	hsa-miR-1302
MIMAT0000276	2.91e-19	1.12e-19	9.14277	33.2787	2.28885	hsa-miR-219a-5p
MIMAT0005904	5.16e-24	1.57e-24	10.3169	44.3251	2.28874	hsa-miR-1253
MIMAT0004555	7.95e-21	2.79e-21	9.5454	36.9258	2.28819	hsa-miR-10a-3p
MIMAT0022280	1.62e-25	4.66e-26	10.6622	47.8099	2.28706	hsa-miR-5582-3p
MIMAT0000095	1.97e-16	8.62e-17	8.37351	26.724	2.28467	hsa-miR-96-5p
MIMAT0031175	3.61e-33	6.82e-34	12.2941	65.6958	2.28428	hsa-miR-548ba
MIMAT0004956	3.04e-30	6.81e-31	11.6935	58.8436	2.284	hsa-miR-374b-3p
MIMAT0018969	2.22e-31	4.62e-32	11.9308	61.5134	2.28327	hsa-miR-548ag
MIMAT0005955	1.05e-29	2.42e-30	11.5801	57.585	2.28197	hsa-miR-1197
MIMAT0005906	9.29e-19	3.68e-19	9.00961	32.1051	2.28193	hsa-miR-1255a
MIMAT0000417	2.44e-19	9.36e-20	9.16282	33.4567	2.2808	hsa-miR-15b-5p
MIMAT0003242	5.95e-21	2.08e-21	9.57685	37.217	2.28061	hsa-miR-577
MIMAT0018358	1.56e-29	3.62e-30	11.5441	57.1871	2.28024	hsa-miR-3942-5p
MIMAT0018930	3.67e-15	1.72e-15	8.00505	23.7787	2.27869	hsa-miR-4418
MIMAT0026744	2.19e-22	7.12e-23	9.93065	40.5535	2.277	hsa-miR-1252-3p
MIMAT0013516	1.01e-20	3.57e-21	9.51917	36.6837	2.27632	hsa-miR-2681-3p
MIMAT0004910	3.08e-20	1.13e-20	9.39526	35.5486	2.27624	hsa-miR-450b-3p
MIMAT0019834	3.02e-28	7.5e-29	11.2684	54.1822	2.27623	hsa-miR-4720-3p
MIMAT0002843	1.53e-14	7.43e-15	7.81874	22.3376	2.27484	hsa-miR-520b
MIMAT0019910	5.25e-19	2.05e-19	9.0752	32.6811	2.27286	hsa-miR-4762-5p
MIMAT0019030	1.39e-27	3.66e-28	11.1219	52.6125	2.27198	hsa-miR-4495
MIMAT0005798	1.83e-30	4e-31	11.7408	59.3723	2.2704	hsa-miR-1185-5p
MIMAT0015025	9.49e-26	2.7e-26	10.715	48.3516	2.26982	hsa-miR-3152-3p
MIMAT0004772	1.61e-25	4.63e-26	10.6629	47.817	2.26819	hsa-miR-499a-3p
MIMAT0025843	1.06e-22	3.39e-23	10.0069	41.2874	2.26811	hsa-miR-6715b-3p
MIMAT0002806	1.25e-14	6.01e-15	7.84602	22.5466	2.26681	hsa-miR-490-3p
MIMAT0005895	8.27e-17	3.56e-17	8.47963	27.5958	2.26244	hsa-miR-548f-3p
MIMAT0018357	1.66e-33	3.06e-34	12.362	66.4902	2.26221	hsa-miR-3941
MIMAT0019220	1.76e-26	4.9e-27	10.8779	50.0402	2.26154	hsa-miR-3664-3p
MIMAT0019944	2.19e-38	3.21e-39	13.3012	77.8748	2.26082	hsa-miR-4782-5p
MIMAT0003292	6.92e-27	1.89e-27	10.968	50.984	2.26041	hsa-miR-623
MIMAT0022476	1.68e-22	5.46e-23	9.95805	40.8166	2.25947	hsa-miR-5692c
MIMAT0018086	1.09e-20	3.9e-21	9.50959	36.5955	2.25697	hsa-miR-3664-5p
MIMAT0019927	1.65e-20	5.96e-21	9.46396	36.1762	2.25569	hsa-miR-4772-3p
MIMAT0004912	2.75e-22	8.97e-23	9.90682	40.3252	2.2554	hsa-miR-890
MIMAT0027036	1.85e-30	4.06e-31	11.7395	59.3577	2.25497	hsa-miR-3912-5p
MIMAT0002827	1.46e-18	5.82e-19	8.95779	31.6527	2.25275	hsa-miR-515-3p
MIMAT0030020	2.83e-25	8.21e-26	10.6074	47.2493	2.25182	hsa-miR-7705
MIMAT0016912	3.74e-24	1.13e-24	10.3498	44.6523	2.25132	hsa-miR-4282
MIMAT0027367	3.67e-19	1.43e-19	9.11567	33.0385	2.24843	hsa-miR-6733-5p
MIMAT0026625	1.82e-30	3.96e-31	11.7418	59.3827	2.24594	hsa-miR-653-3p
MIMAT0002826	4.19e-14	2.07e-14	7.68617	21.332	2.2447	hsa-miR-515-5p
MIMAT0031000	4.51e-177	1.76e-179	30.7222	399.688	2.2444	hsa-miR-8073
MIMAT0004960	5.14e-18	2.1e-18	8.81146	30.3888	2.23792	hsa-miR-208b-3p
MIMAT0004509	4.19e-18	1.7e-18	8.83547	30.5949	2.23771	hsa-miR-93-3p
MIMAT0032114, MIMAT0032115	9e-29	2.18e-29	11.3817	55.4093	2.237	hsa-miR-548ad-5p, hsa-miR-548ae-5p
MIMAT0003226	1.93e-27	5.11e-28	11.0907	52.2808	2.23619	hsa-miR-562
MIMAT0018990	2.59e-20	9.46e-21	9.41414	35.7206	2.23588	hsa-miR-548aj-3p
MIMAT0019753	2.19e-21	7.52e-22	9.68482	38.2231	2.23254	hsa-miR-4671-3p
MIMAT0019228	1.95e-26	5.43e-27	10.8683	49.9397	2.23226	hsa-miR-3925-3p
MIMAT0018188	2.16e-24	6.44e-25	10.4056	45.2099	2.23108	hsa-miR-3914
MIMAT0022278	6.55e-23	2.08e-23	10.0567	41.7693	2.23095	hsa-miR-548at-3p
MIMAT0026737	1e-29	2.31e-30	11.5846	57.634	2.23084	hsa-miR-548j-3p
MIMAT0019734	9.35e-27	2.58e-27	10.9389	50.6777	2.23037	hsa-miR-4659b-3p
MIMAT0016908	1.17e-22	3.75e-23	9.99665	41.1885	2.23032	hsa-miR-4277
MIMAT0026476	1.5e-19	5.7e-20	9.21779	33.947	2.22958	hsa-miR-215-3p
MIMAT0014980	7.68e-34	1.4e-34	12.428	67.2653	2.22859	hsa-miR-3118
MIMAT0004601	1.65e-29	3.85e-30	11.5385	57.126	2.22568	hsa-miR-145-3p
MIMAT0030981	6.36e-20	2.36e-20	9.31455	34.8166	2.22264	hsa-miR-8054
MIMAT0019977	4.75e-24	1.44e-24	10.3256	44.4114	2.22206	hsa-miR-4799-3p
MIMAT0000441	1.77e-21	6.04e-22	9.70789	38.4395	2.21736	hsa-miR-9-5p
MIMAT0015020	1.39e-23	4.32e-24	10.216	43.3267	2.21713	hsa-miR-548v
MIMAT0018998	3.08e-22	1.01e-22	9.89444	40.2068	2.2127	hsa-miR-4471
MIMAT0019895	4.18e-22	1.39e-22	9.86133	39.8908	2.21181	hsa-miR-4755-5p
MIMAT0026736	5.74e-28	1.45e-28	11.2074	53.5266	2.21152	hsa-miR-548e-5p
MIMAT0019804	4.61e-19	1.8e-19	9.08981	32.8099	2.21063	hsa-miR-4704-3p
MIMAT0015008	2.38e-23	7.47e-24	10.1607	42.7839	2.2102	hsa-miR-3140-3p
MIMAT0002817	8.33e-16	3.77e-16	8.19368	25.2708	2.20493	hsa-miR-495-3p
MIMAT0018117, MIMAT0018180, MIMAT0019009	3.87e-29	9.15e-30	11.4604	56.2681	2.20455	hsa-miR-3689a-5p, hsa-miR-3689b-5p, hsa-miR-3689e
MIMAT0022481	8e-22	2.7e-22	9.79234	39.2357	2.20174	hsa-miR-5689
MIMAT0003330	1.28e-27	3.35e-28	11.1299	52.6983	2.20002	hsa-miR-654-5p
MIMAT0028234	1.57e-20	5.67e-21	9.46946	36.2266	2.19982	hsa-miR-7162-5p
MIMAT0019902	4.51e-16	2.02e-16	8.27042	25.8872	2.19969	hsa-miR-4757-3p
MIMAT0026640	8.14e-21	2.86e-21	9.54278	36.9016	2.19885	hsa-miR-670-3p
MIMAT0002821	2.1e-17	8.86e-18	8.64404	28.9669	2.19688	hsa-miR-181d-5p
MIMAT0019926	1.05e-18	4.19e-19	8.99506	31.9778	2.1959	hsa-miR-4772-5p
MIMAT0004777	5.31e-21	1.85e-21	9.58953	37.3346	2.19487	hsa-miR-513a-3p
MIMAT0009979	2.5e-28	6.18e-29	11.2863	54.3749	2.1925	hsa-miR-2054
MIMAT0000721	1.97e-18	7.91e-19	8.92297	31.3502	2.19178	hsa-miR-369-3p
MIMAT0002860, MIMAT0006778	3.17e-15	1.47e-15	8.02412	23.9281	2.19159	hsa-miR-516b-3p, hsa-miR-516a-3p
MIMAT0026626	6.72e-28	1.72e-28	11.1921	53.3622	2.18896	hsa-miR-655-5p
MIMAT0016853	8.89e-20	3.34e-20	9.27659	34.4744	2.1889	hsa-miR-4300
MIMAT0003245	7.77e-17	3.34e-17	8.48733	27.6595	2.18718	hsa-miR-580-3p
MIMAT0017990	2.82e-35	4.71e-36	12.711	70.6336	2.18689	hsa-miR-3613-5p
MIMAT0021122	9.86e-23	3.14e-23	10.0147	41.3624	2.18653	hsa-miR-5191
MIMAT0000761	3.66e-18	1.48e-18	8.85146	30.7323	2.18575	hsa-miR-324-5p
MIMAT0021042	1.19e-17	4.95e-18	8.71207	29.5416	2.18571	hsa-miR-5009-3p
MIMAT0003271	4.36e-18	1.77e-18	8.83076	30.5543	2.18357	hsa-miR-603
MIMAT0015063	3.97e-20	1.46e-20	9.36682	35.29	2.18122	hsa-miR-3183
MIMAT0022479	3.65e-18	1.48e-18	8.85173	30.7346	2.18103	hsa-miR-5688
MIMAT0001075	4.93e-16	2.21e-16	8.25923	25.797	2.18057	hsa-miR-384
MIMAT0022470	1.24e-32	2.45e-33	12.185	64.4281	2.17911	hsa-miR-5682
MIMAT0005903	1.8e-16	7.86e-17	8.38472	26.8156	2.17786	hsa-miR-1251-5p
MIMAT0030980	1.01e-19	3.82e-20	9.26193	34.3426	2.17783	hsa-miR-8053
MIMAT0019049	2.56e-21	8.83e-22	9.66785	38.0643	2.17738	hsa-miR-4512
MIMAT0004955	1.3e-20	4.66e-21	9.49055	36.4203	2.17531	hsa-miR-374b-5p
MIMAT0004928	2.34e-19	8.98e-20	9.16739	33.4974	2.17369	hsa-miR-147b
MIMAT0000258	4.43e-18	1.8e-18	8.82889	30.5383	2.1736	hsa-miR-181c-5p
MIMAT0000087	8.72e-17	3.76e-17	8.47295	27.5406	2.17223	hsa-miR-30a-5p
MIMAT0019950	9.71e-21	3.43e-21	9.52328	36.7217	2.16977	hsa-miR-1245b-5p
MIMAT0015029	1.54e-18	6.14e-19	8.95165	31.5993	2.16901	hsa-miR-3155a
MIMAT0019930	8.45e-27	2.32e-27	10.9488	50.7823	2.16897	hsa-miR-4774-3p
MIMAT0018114	5.61e-39	7.86e-40	13.4125	79.2725	2.16802	hsa-miR-3686
MIMAT0000432	9.59e-33	1.88e-33	12.2077	64.6904	2.16753	hsa-miR-141-3p
MIMAT0026478	7.55e-20	2.81e-20	9.29536	34.6435	2.16743	hsa-miR-133a-5p
MIMAT0002825	2.91e-14	1.42e-14	7.73456	21.6972	2.16595	hsa-miR-520e
MIMAT0000250	2.59e-18	1.04e-18	8.8915	31.0777	2.16091	hsa-miR-139-5p
MIMAT0004503	9.45e-13	4.99e-13	7.25905	18.2047	2.15827	hsa-miR-29a-5p
MIMAT0005874	3.58e-15	1.67e-15	8.00858	23.8063	2.15752	hsa-miR-548e-3p
MIMAT0000728	1.22e-14	5.87e-15	7.84906	22.57	2.15658	hsa-miR-375
MIMAT0017998	2.35e-19	9.01e-20	9.16707	33.4945	2.15469	hsa-miR-3618
MIMAT0022940	2.14e-17	9.02e-18	8.64187	28.9486	2.15361	hsa-miR-1178-5p
MIMAT0002846	8.51e-13	4.48e-13	7.27388	18.3104	2.15212	hsa-miR-520c-3p
MIMAT0002840	1.79e-14	8.71e-15	7.79818	22.1806	2.1508	hsa-miR-523-3p
MIMAT0019815	2.76e-40	3.58e-41	13.654	82.3418	2.15029	hsa-miR-4710
MIMAT0021036	6.32e-25	1.85e-25	10.528	46.4424	2.15022	hsa-miR-5007-3p
MIMAT0022472	8.96e-19	3.54e-19	9.01391	32.1427	2.14885	hsa-miR-5683
MIMAT0004587	1.91e-19	7.27e-20	9.1908	33.7059	2.14654	hsa-miR-23b-5p
MIMAT0021030	5.37e-17	2.3e-17	8.53157	28.0263	2.14584	hsa-miR-548ao-3p
MIMAT0003296	3.96e-21	1.37e-21	9.62099	37.627	2.14582	hsa-miR-627-5p
MIMAT0005799	3.51e-20	1.29e-20	9.38045	35.4138	2.1455	hsa-miR-1283
MIMAT0003879	1.23e-20	4.4e-21	9.49675	36.4773	2.14524	hsa-miR-758-3p
MIMAT0002856	1.44e-15	6.57e-16	8.12506	24.7241	2.14435	hsa-miR-520d-3p
MIMAT0015066	2.44e-15	1.13e-15	8.0578	24.1927	2.14433	hsa-miR-3065-5p
MIMAT0003311	4e-17	1.7e-17	8.56725	28.3234	2.14292	hsa-miR-641
MIMAT0005936	3.34e-19	1.29e-19	9.12678	33.1369	2.14271	hsa-miR-1278
MIMAT0026613	5.47e-21	1.91e-21	9.58614	37.3031	2.14188	hsa-miR-510-3p
MIMAT0019866	7.91e-22	2.66e-22	9.7937	39.2485	2.14181	hsa-miR-4738-5p
MIMAT0018963	2.08e-12	1.12e-12	7.14711	17.4136	2.1418	hsa-miR-4445-5p
MIMAT0000729	6.89e-13	3.61e-13	7.30357	18.5226	2.14126	hsa-miR-376a-3p
MIMAT0000244	2.37e-17	1e-17	8.62934	28.8433	2.14073	hsa-miR-30c-5p
MIMAT0025456	2.33e-24	6.98e-25	10.3977	45.1305	2.13861	hsa-miR-548az-5p
MIMAT0004675	2.07e-15	9.5e-16	8.07915	24.3609	2.13801	hsa-miR-219a-2-3p
MIMAT0018196	1.37e-23	4.24e-24	10.2177	43.3436	2.13509	hsa-miR-3921
MIMAT0004481	8.59e-20	3.22e-20	9.28042	34.5089	2.13507	hsa-let-7a-3p
MIMAT0028227	1.48e-23	4.62e-24	10.2092	43.2597	2.13461	hsa-miR-7158-3p
MIMAT0000685	2.3e-17	9.73e-18	8.63299	28.8739	2.13459	hsa-miR-34b-5p
MIMAT0019842	1.14e-15	5.18e-16	8.15448	24.958	2.13415	hsa-miR-4724-3p
MIMAT0004923	1.05e-18	4.17e-19	8.99563	31.9828	2.12873	hsa-miR-875-3p
MIMAT0005940	4.14e-21	1.44e-21	9.61627	37.5831	2.12479	hsa-miR-1282
MIMAT0014978	1.93e-16	8.47e-17	8.37566	26.7416	2.12329	hsa-miR-3116
MIMAT0025473	1.97e-20	7.12e-21	9.44486	36.0013	2.12137	hsa-miR-6508-3p
MIMAT0019976	2.06e-16	9.04e-17	8.36773	26.6768	2.12032	hsa-miR-4799-5p
MIMAT0021025	1.86e-20	6.72e-21	9.45103	36.0577	2.11913	hsa-miR-5003-5p
MIMAT0004612	6.93e-19	2.73e-19	9.0434	32.4013	2.11651	hsa-miR-186-3p
MIMAT0032026	9.43e-19	3.74e-19	9.00777	32.0889	2.11531	hsa-miR-301b-5p
MIMAT0000103	2.33e-15	1.07e-15	8.06374	24.2394	2.11506	hsa-miR-106a-5p
MIMAT0018976	8.78e-91	1.95e-92	21.1547	199.842	2.11423	hsa-miR-4454
MIMAT0022469	2.41e-20	8.76e-21	9.42239	35.7959	2.11371	hsa-miR-5681a
MIMAT0003332	2.57e-15	1.19e-15	8.05065	24.1363	2.10715	hsa-miR-656-3p
MIMAT0015001	1.45e-16	6.28e-17	8.41175	27.037	2.0969	hsa-miR-3135a
MIMAT0003339	1.43e-18	5.71e-19	8.95996	31.6716	2.09598	hsa-miR-421
MIMAT0003284	4.19e-18	1.7e-18	8.83538	30.594	2.09595	hsa-miR-616-5p
MIMAT0000081	4.13e-17	1.76e-17	8.56317	28.2893	2.0954	hsa-miR-25-3p
MIMAT0018939	8.61e-12	4.75e-12	6.94227	15.9965	2.09484	hsa-miR-4424
MIMAT0026611	3.45e-19	1.34e-19	9.12302	33.1036	2.09369	hsa-miR-520g-5p
MIMAT0021026	2.84e-24	8.55e-25	10.3775	44.9293	2.09366	hsa-miR-5003-3p
MIMAT0019879	1.03e-17	4.25e-18	8.72966	29.6909	2.09175	hsa-miR-4745-3p
MIMAT0018187	3.85e-22	1.28e-22	9.8701	39.9744	2.09001	hsa-miR-3913-5p
MIMAT0023703	7.63e-20	2.85e-20	9.29404	34.6315	2.0893	hsa-miR-6078
MIMAT0004497	4.21e-15	1.98e-15	7.9871	23.6385	2.08875	hsa-miR-24-2-5p
MIMAT0004775	5.13e-17	2.19e-17	8.53725	28.0735	2.0881	hsa-miR-502-3p
MIMAT0004599	1.86e-19	7.08e-20	9.19371	33.7319	2.08791	hsa-miR-143-5p
MIMAT0001412	3.56e-12	1.93e-12	7.07022	16.8769	2.08322	hsa-miR-18b-5p
MIMAT0021019	2.3e-24	6.86e-25	10.3993	45.1467	2.08251	hsa-miR-5000-5p
MIMAT0000261	7.17e-15	3.4e-15	7.91852	23.1054	2.08065	hsa-miR-183-5p
MIMAT0022292	1.57e-24	4.66e-25	10.4375	45.53	2.0717	hsa-miR-548au-3p
MIMAT0000086	5.95e-15	2.81e-15	7.94268	23.2927	2.07117	hsa-miR-29a-3p
MIMAT0022923	6.21e-28	1.58e-28	11.1997	53.4442	2.06975	hsa-miR-376b-5p
MIMAT0019894	8.07e-17	3.47e-17	8.48278	27.6218	2.06783	hsa-miR-4754
MIMAT0005900	1.03e-17	4.27e-18	8.72921	29.687	2.06472	hsa-miR-1248
MIMAT0022281	2.51e-14	1.23e-14	7.75393	21.844	2.06229	hsa-miR-5583-5p
MIMAT0016850	8.94e-18	3.68e-18	8.74641	29.8332	2.06178	hsa-miR-4301
MIMAT0000755	8.53e-14	4.3e-14	7.58985	20.6118	2.05987	hsa-miR-323a-3p
MIMAT0005915	4.88e-19	1.91e-19	9.08343	32.7537	2.05822	hsa-miR-1263
MIMAT0019067	4.04e-15	1.89e-15	7.99285	23.6833	2.05722	hsa-miR-4528
MIMAT0004565	1.33e-13	6.79e-14	7.52931	20.1636	2.05629	hsa-miR-218-1-3p
MIMAT0031006	1.17e-20	4.18e-21	9.50222	36.5276	2.05592	hsa-miR-8079
MIMAT0003231	3.73e-15	1.74e-15	8.00307	23.7632	2.0558	hsa-miR-567
MIMAT0018995	1.15e-19	4.36e-20	9.24736	34.2118	2.05539	hsa-miR-4468
MIMAT0001541	7.29e-16	3.29e-16	8.2103	25.4038	2.05533	hsa-miR-449a
MIMAT0007402	9.21e-20	3.47e-20	9.2725	34.4376	2.05393	hsa-miR-103b
MIMAT0022701	5.85e-16	2.63e-16	8.23785	25.6249	2.05249	hsa-miR-506-5p
MIMAT0024612	1.84e-23	5.77e-24	10.1868	43.0401	2.05203	hsa-miR-378j
MIMAT0027608	1.74e-15	8.01e-16	8.10047	24.5293	2.0516	hsa-miR-6854-5p
MIMAT0001620	9.15e-18	3.77e-18	8.74355	29.8089	2.05098	hsa-miR-200a-5p
MIMAT0016880	2.83e-49	2.34e-50	15.218	103.365	2.05058	hsa-miR-4259
MIMAT0000420	1.57e-18	6.29e-19	8.94906	31.5768	2.04968	hsa-miR-30b-5p
MIMAT0028218	7.45e-19	2.94e-19	9.03508	32.3282	2.04942	hsa-miR-7154-5p
MIMAT0000459	7.9e-14	3.97e-14	7.60034	20.6898	2.04845	hsa-miR-193a-3p
MIMAT0000415	1.37e-15	6.25e-16	8.13116	24.7725	2.04615	hsa-let-7i-5p
MIMAT0031015	6.19e-13	3.24e-13	7.31847	18.6295	2.04431	hsa-miR-8088
MIMAT0002811	5.01e-16	2.25e-16	8.25703	25.7793	2.04293	hsa-miR-202-3p
MIMAT0022692	8.45e-21	2.98e-21	9.53862	36.8632	2.041	hsa-miR-181b-3p
MIMAT0028233	1.17e-17	4.88e-18	8.71369	29.5553	2.03899	hsa-miR-7161-3p
MIMAT0000707	5.44e-13	2.84e-13	7.33638	18.7581	2.03701	hsa-miR-363-3p
MIMAT0016925	2.18e-21	7.49e-22	9.68523	38.227	2.0352	hsa-miR-500b-5p
MIMAT0019363	3.45e-12	1.87e-12	7.07468	16.908	2.03407	hsa-miR-3978
MIMAT0019776	1.17e-245	4.58e-249	37.333	559.51	2.03274	hsa-miR-1343-3p
MIMAT0002832	6.71e-20	2.5e-20	9.30844	34.7614	2.03193	hsa-miR-519c-3p
MIMAT0027410	6.16e-23	1.96e-23	10.0632	41.8322	2.02976	hsa-miR-6755-5p
MIMAT0022501	4.62e-17	1.97e-17	8.54966	28.1767	2.02816	hsa-miR-5707
MIMAT0005877	1.52e-16	6.6e-17	8.4057	26.9874	2.02664	hsa-miR-1286
MIMAT0027607	3.77e-16	1.67e-16	8.29303	26.07	2.02592	hsa-miR-6853-3p
MIMAT0026617	9.23e-13	4.87e-13	7.26236	18.2283	2.02304	hsa-miR-580-5p
MIMAT0018000	1.36e-14	6.58e-15	7.83431	22.4568	2.02245	hsa-miR-23c
MIMAT0004570	3.65e-15	1.7e-15	8.00592	23.7856	2.02215	hsa-miR-223-5p
MIMAT0019222	2.65e-16	1.17e-16	8.33664	26.4237	2.02196	hsa-miR-3682-5p
MIMAT0007885	1.1e-14	5.28e-15	7.86257	22.6737	2.02162	hsa-miR-1911-5p
MIMAT0027580	2e-34	3.53e-35	12.5438	68.6354	2.01716	hsa-miR-6839-5p
MIMAT0024611	1.25e-22	4.02e-23	9.98935	41.118	2.01471	hsa-miR-6128
MIMAT0015000	2.66e-18	1.07e-18	8.88814	31.0487	2.01437	hsa-miR-3134
MIMAT0002178	2.36e-14	1.15e-14	7.76233	21.9078	2.01409	hsa-miR-487a-3p
MIMAT0015011	8.96e-15	4.27e-15	7.88953	22.8813	2.00888	hsa-miR-3142
MIMAT0035703	6.68e-18	2.74e-18	8.78046	30.1235	2.00777	hsa-miR-548bb-5p
MIMAT0019056	9.28e-16	4.21e-16	8.1802	25.163	2.00761	hsa-miR-4519
MIMAT0022702	2.18e-17	9.21e-18	8.6395	28.9287	2.00504	hsa-miR-514a-5p
MIMAT0003215	3.36e-14	1.65e-14	7.71526	21.5513	2.00428	hsa-miR-552-3p
MIMAT0019876	1.46e-11	8.13e-12	6.86466	15.4701	2.0038	hsa-miR-3591-5p
MIMAT0019906	6.31e-15	2.98e-15	7.93517	23.2344	2.00122	hsa-miR-4760-5p

## Sheet: GSE106817-down
ID	adj.P.Val	P.Value	t	B	logFC	miRNA_ID_LIST
MIMAT0004602	9.08e-115	1.17e-116	-24.0565	255.435	-3.28031	hsa-miR-125a-3p
MIMAT0019015	4.73e-89	1.14e-90	-20.932	195.787	-3.0964	hsa-miR-4481
MIMAT0019710	6.04e-106	9.41e-108	-23.0191	234.992	-2.97213	hsa-miR-4648
MIMAT0004592	4.61e-31	9.75e-32	-11.8653	60.7717	-2.72809	hsa-miR-125b-1-3p
MIMAT0026554	2.25e-34	3.99e-35	-12.5336	68.5139	-2.72382	hsa-miR-433-5p
MIMAT0024610	5.34e-94	1.04e-95	-21.5627	207.352	-2.53483	hsa-miR-6127
MIMAT0019852	4.79e-110	7.1e-112	-23.5031	244.454	-2.48209	hsa-miR-4730
MIMAT0027363	2.91e-83	7.83e-85	-20.184	182.397	-2.31849	hsa-miR-6731-5p
MIMAT0018164	5.74e-33	1.11e-33	-12.2529	65.2155	-2.3182	hsa-miR-3713
MIMAT0027614	6.18e-73	2.05e-74	-18.794	158.502	-2.30323	hsa-miR-6857-5p
MIMAT0025458	3.6e-36	5.81e-37	-12.8828	72.7112	-2.28568	hsa-miR-6501-5p
MIMAT0015064	3.67e-141	2.72e-143	-27.0002	316.58	-2.28088	hsa-miR-3184-5p
MIMAT0015017	3.71e-54	2.44e-55	-16.0117	114.775	-2.26178	hsa-miR-1273c
MIMAT0003240	7.65e-141	5.96e-143	-26.9638	315.798	-2.24872	hsa-miR-575
MIMAT0018121	6.11e-31	1.3e-31	-11.8401	60.4872	-2.17546	hsa-miR-3692-5p
MIMAT0004589	4.2e-46	4.11e-47	-14.6817	95.9348	-2.1211	hsa-miR-30b-3p
MIMAT0011778	9.26e-27	2.55e-27	-10.9399	50.6885	-2.11408	hsa-miR-2278
MIMAT0027402	2.97e-35	4.97e-36	-12.7065	70.5796	-2.0482	hsa-miR-6751-5p
MIMAT0027666	1.2e-22	3.86e-23	-9.99354	41.1584	-2.04805	hsa-miR-6883-5p

## Sheet: GSE59856-up
ID	adj.P.Val	P.Value	t	B	logFC	miRNA_ID	miRNA_ID_LIST
MIMAT0019964	2.05e-29	1.2e-31	13.5	61.1904	1.08	MIMAT0019964	hsa-miR-4792
MIMAT0023700	2.59e-48	4.05e-51	19.2	105.653	1.03	MIMAT0023700	hsa-miR-6075
MIMAT0005898	1.87e-14	5.85e-16	8.67	25.4474	1.01	MIMAT0005898	hsa-miR-1246
MIMAT0020603	3.66e-15	1.1e-16	8.91	27.0935	0.988	MIMAT0020603	hsa-miR-5096
MIMAT0005880	1.85e-12	7.16e-14	7.94	20.7122	0.959	MIMAT0005880	hsa-miR-1290
MIMAT0022286	1.22e-21	1.86e-23	11.1	42.5106	0.954	MIMAT0022286	hsa-miR-5585-3p
MIMAT0027574	1.82e-26	1.57e-28	12.6	54.083	0.873	MIMAT0027574	hsa-miR-6836-5p
MIMAT0019855	1.14e-14	3.53e-16	8.74	25.946	0.868	MIMAT0019855	hsa-miR-4732-5p
MIMAT0005876	1.8e-13	6.06e-15	8.32	23.144	0.816	MIMAT0005876	hsa-miR-1285-3p
MIMAT0026622	2.4e-17	5.55e-19	9.67	32.3169	0.814	MIMAT0026622	hsa-miR-619-5p

## Sheet: GSE59856-down
ID	adj.P.Val	P.Value	t	B	logFC	miRNA_ID	miRNA_ID_LIST
MIMAT0004602	3.14e-71	1.23e-74	-26.6	159.219	-2.47	MIMAT0004602	hsa-miR-125a-3p
MIMAT0022693	4.84e-42	1.14e-44	-17.3	90.9342	-1.63	MIMAT0022693	hsa-miR-204-3p
MIMAT0004592	2.76e-52	3.24e-55	-20.5	114.998	-1.62	MIMAT0004592	hsa-miR-125b-1-3p
MIMAT0019003	3.48e-36	1.36e-38	-15.6	77.0515	-1.57	MIMAT0019003	hsa-miR-4476
MIMAT0018971	2.48e-28	1.65e-30	-13.2	58.5945	-1.47	MIMAT0018971	hsa-miR-4450
MIMAT0029782	3.32e-26	3.25e-28	-12.5	53.3601	-1.42	MIMAT0029782	hsa-miR-7641
MIMAT0003240	9.65e-40	3.02e-42	-16.6	85.397	-1.41	MIMAT0003240	hsa-miR-575
MIMAT0027686	1.57e-63	1.23e-66	-24	141.026	-1.36	MIMAT0027686	hsa-miR-6893-5p
MIMAT0027431	7.18e-32	3.37e-34	-14.3	67.02	-1.23	MIMAT0027431	hsa-miR-6765-3p
MIMAT0003228	3.28e-19	6.29e-21	-10.3	36.7465	-1.12	MIMAT0003228	hsa-miR-564
